# Supplementary material for: Cumulative Number of Cell Divisions as a Meaningful Timescale for Adaptive Laboratory Evolution of Escherichia coli
Source: PLoS One. 2011 Oct 18;6(10):e26172. doi: 10.1371/journal.pone.0026172 (PMC3196513; doi:10.1371/journal.pone.0026172)
Supplement: Table S1 — Table showing the single nucleotide differences between the evolved strains with NTG (GM1, LM1, PM1, PM2, and PM3) and the parental WT E. coli reference strain. GM1, the endpoint glycerol-evolved E. coli strain with NTG; LM1, the endpoint l-lactate-evolved E. coli strain with NTG; PM1∼PM3, the endpoint l-1,2-PDO-evolved E. coli strains with NTG; Position in reference, genomic position in wild-type E. coli K-12 MG1655; AA, amino acid. (XLSX) [file pone.0026172.s001.xlsx]

## Sheet: GM1
Position_in_reference	bp_change	Original bp	Gene position		AA change	AA position	Codon change	Gene	Protein
1683	T	C	337	2799	T->T	449	ACC->ACT	thrA(b0002)	aspartate kinase / homoserine dehydrogenase
11326	A	C	10643	11356	L->M	11	CTG->ATG	yaaW(b0011)	conserved protein
17291	T	C						Intergenic retion b/w b4413 and b4403
37613	G	A	36271	37824	N->S	71	AAC->AGC	caiC(b0037)	carnitine-CoA ligase
48255	A	G	47769	49631	V->M	163	GTG->ATG	kefC(b0047)	KefC potassium CPA2 transporter
59421	A	G						Intergenic retion b/w b0057 and b4403
60497	A	C	60358	63264	A->D	923	GCT->GAT	hepA(b0059)	RNA Polymerase (RNAP)-binding ATPase and RNAP recycling factor
61011	A	C	60358	63264	P->T	752	CCT->ACT	hepA(b0059)	RNA Polymerase (RNAP)-binding ATPase and RNAP recycling factor
61214	T	G	60358	63264	G->V	684	GGT->GTT	hepA(b0059)	RNA Polymerase (RNAP)-binding ATPase and RNAP recycling factor
61601	A	C	60358	63264	T->N	555	ACC->AAC	hepA(b0059)	RNA Polymerase (RNAP)-binding ATPase and RNAP recycling factor
67306	A	C	66835	68337	D->E	344	GAC->GAA	araA(b0062)	L-arabinose isomerase monomer
111153	A	G	111044	111433	G->D	37	GGC->GAC	mutT(b0099)	dGTP pyrophosphohydrolase
169171	C	A	167484	169727	E->A	563	GAA->GCA	fhuA(b0150)	FhuA outer membrane protein receptor for ferrichrome, colicin M, and phages T1, T5, and phi80
170992	A	G	170575	171465	E->K	140	GAA->AAA	fhuD(b0152)	ferrichrome uptake system
182499	A	G	182463	183620	D->N	13	GAT->AAT	cdaR(b0162)	CdaR transcriptional activator
243894	C	A	243543	244121	I->L	118	ATC->CTC	lpcA(b0222)	D-sedoheptulose 7-phosphate isomerase
263322	T	C	263250	263471	L->L	50	CTC->CTT	ykfH(b4504)	predicted protein
321502	A	G	320832	321551	G->E	224	GGG->GAG	ykgE(b0306)	predicted oxidoreductase
331941	T	C	331595	332683	A->V	116	GCG->GTG	yahA(b0315)	phosphodiesterase, c-di-GMP-specific
337990	G	T	337549	338967	C->G	148	TGT->GGT	yahG(b0321)	conserved protein
395296	C	T	394354	395511	G->G	72	GGT->GGC	ampH(b0376)	penicillin-binding protein
437162	A	C	436385	437359	S->R	66	AGC->AGA	yajO(b0419)	putative NAD(P)H-dependent xylose reductase
445843	C	T	444526	445890	G->G	16	GGT->GGC	yajR(b0427)	YajR MFS transporter
446821	A	C	446039	446929	P->T	37	CCC->ACC	cyoE(b0428)	heme O synthase
478503	G	T						Intergenic retion b/w b0458 and b4403
481454	A	C	480478	483627	P->Q	725	CCG->CAG	acrB(b0462)	AcrB RND-type permease
512494	G	T	511800	513092	V->G	232	GTG->GGG	ybaT(b0486)	YbaT APC transporter
516245	T	C	515807	516586	Q->X	147	CAA->TAA	ybbM(b0491)	putative metal resistance protein
547694	G	A	547581	547841	E->E	38	GAA->GAG	ylbE_1(b4507)	predicted protein, interrupted-Genes
630640	T	C	629117	631222	G->G	508	GGC->GGT	cstA(b0598)	peptide transporter induced by carbon starvation
639897	A	G	638976	640541	A->T	308	GCT->ACT	ahpF(b0606)	AhpF component
656008	A	G	655780	656340	G->S	77	GGT->AGT	pagP(b0622)	palmitoyl transferase for Lipid A
669000	T	G	668519	669130	G->V	44	GGT->GTT	cobC(b0638)	predicted alpha-ribazole-5'-P phosphatase
706248	T	C	705316	706980	C->C	311	TGC->TGT	glnS(b0680)	glutaminyl-tRNA synthetase
710190	T	G	710158	710688	E->X	167	GAG->TAG	fldA(b0684)	oxidized flavodoxin 1
713084	T	C	712781	714421	L->L	102	CTG->TTG	pgm(b0688)	phosphoglucomutase
716339	G	A	716169	717488	K->E	384	AAA->GAA	potE(b0692)	putrescine/proton symporter: putrescine/ornithine antiporter
718401	T	G	717485	719683	G->V	428	GGC->GTC	speF(b0693)	ornithine decarboxylase, degradative
721710	G	A	720953	723637	E->G	643	GAG->GGG	kdpD(b0695)	KdpD sensory histidine kinase
724524	T	G	724211	726259	S->I	579	AGC->ATC	kdpB(b0697)	potassium ion P-type ATPase transporter
732549	C	A	728806	732999	E->D	1248	GAA->GAC	rhsC(b0700)	RhsC protein in rhs element
734532	T	C	733443	734876	P->S	364	CCT->TCT	ybfO(b0703)	Pseudo-Genes
744055	T	C	743466	744398	P->L	197	CCC->CTC	ybgK(b0712)	putative carboxylase
745472	T	C	745158	745949	S->S	105	AGC->AGT	nei(b0714)	endonuclease VIII
775317	T	C	775072	775500	R->R	82	CGC->CGT	tolR(b0738)	The Colicin A Import System
808370	T	G	807191	808480	L->L	37	CTG->CTT	bioA(b0774)	adenosylmethionine-8-amino-7-oxononanoate aminotransferase monomer
813736	T	C	812749	814770	P->S	330	CCT->TCT	uvrB(b0779)	DNA repair, excision nuclease subunit B
819875	G	T						Intergenic retion b/w b0786 and b4403
849668	G	T						Intergenic retion b/w b0813 and b4403
851919	T	C	851894	852163	A->V	9	GCC->GTC	yliL(b0816)	predicted protein
853352	T	C	852870	853988	A->A	161	GCC->GCT	ybiR(b0818)	predicted transporter
874839	T	C	874558	875886	V->V	94	GTC->GTT	yliF(b0834)	predicted diguanylate cyclase
876403	T	G	875933	877258	A->S	286	GCG->TCG	rimO(b0835)	ribosomal protein S12 D88 methylthiotransferase
879485	A	C	879077	879703	R->R	73	CGC->CGA	yliJ(b0838)	predicted glutathione S-transferase
888169	T	G	887357	889042	V->F	292	GTT->TTT	ybjL(b0847)	predicted transporter
905693	T	G	904963	905976	R->L	95	CGC->CTC	ybjS(b0868)	predicted NAD(P)H-binding oxidoreductase with NAD(P)-binding Rossmann-fold domain
910548	T	G	910405	911373	G->C	276	GGT->TGT	hcr(b0872)	NADH oxidoreductase
916949	A	G	915696	917354	G->G	418	GGG->GGA	ybjD(b0876)	conserved protein with a nucleotide triphosphate hydrolase domain
917043	A	G	915696	917354	V->I	450	GTA->ATA	ybjD(b0876)	conserved protein with a nucleotide triphosphate hydrolase domain
918559	A	G	918458	919573	P->P	34	CCG->CCA	macA(b0878)	MacAB-TolC Macrolide Efflux Transport System
919526	A	G	918458	919573	G->S	357	GGC->AGC	macA(b0878)	MacAB-TolC Macrolide Efflux Transport System
920179	T	C	919570	921516	P->S	204	CCG->TCG	macB(b0879)	MacAB-TolC Macrolide Efflux Transport System
922903	G	T	922487	924763	S->S	139	TCT->TCG	clpA(b0882)	ATP-dependent molecular chaperone
925332	A	G						Intergenic retion b/w b0883 and b4403
936452	T	C						Intergenic retion b/w b0890 and b4403
944432	T	G	944154	944780	V->F	117	GTT->TTT	ycaC(b0897)	predicted hydrolase monomer
949095	A	G	948891	949481	E->K	69	GAG->AAG	ycaK(b0901)	conserved protein
954543	T	G	954095	955855	G->V	438	GGT->GTT	ycaO(b0905)	conserved protein
959819	T	C	959487	960251	G->G	111	GGC->GGT	ycaL(b0909)	putative heat shock protein
960178	T	C	959487	960251	S->F	231	TCC->TTC	ycaL(b0909)	putative heat shock protein
976627	G	T	975549	980009	L->R	360	CTG->CGG	mukB(b0924)	cell division protein involved in chromosome partitioning
977709	C	A	975549	980009	T->P	721	ACT->CCT	mukB(b0924)	cell division protein involved in chromosome partitioning
987238	T	G	986808	988208	G->V	324	GGC->GTC	asnS(b0930)	asparaginyl-tRNA synthetase
1002150	T	C	1002112	1002654	F->F	13	TTC->TTT	ycbU(b0942)	predicted fimbrial-like adhesin protein
1008870	T	C	1007067	1009175	L->L	602	CTG->TTG	rlmL(b0948)	23S rRNA m (2)G2445 methyltransferase
1016075	G	A	1015762	1017522	E->G	483	GAA->GGA	ycbZ(b0955)	putative ATP-dependent protease
1022482	A	C	1020953	1023106	L->M	209	CTG->ATG	yccS(b0960)	predicted inner membrane protein
1048919	A	C	1048662	1048967	P->T	17	CCA->ACA	gfcA(b0987)	predicted protein
1059166	G	T	1058479	1061025	S->A	230	TCC->GCC	torA(b0997)	trimethylamine N-oxide reductase, catalytic subunit
1063886	A	G	1063259	1064515	G->R	210	GGA->AGA	yccE(b1001)	predicted protein
1081430	T	C						Intergenic retion b/w b1017 and b4403
1084846	C	A	1084215	1085279	D->A	211	GAT->GCT	phoH(b1020)	ATP-binding protein
1086879	G	A	1085744	1087069	E->G	64	GAA->GGA	pgaC(b1022)	UDP-N-acetyl-D-glucosamine beta-1,6-N-acetyl-D-glucosaminyl transferase
1090412	C	T	1089089	1091512	N->N	367	AAT->AAC	pgaA(b1024)	partially N-deacetylated poly-beta-1,6-N-acetyl-D-glucosamine outer membrane porin
1097399	A	G	1097109	1098047	E->E	97	GAG->GAA	ghrA(b1033)	glyoxylate reductase / hydroxypyruvate reductase
1107930	A	C	1107007	1108164	P->T	79	CCC->ACC	mdoC(b1047)	protein required for succinyl modification of osmoregulated periplasmic glucans
1114044	A	C	1113487	1114713	L->M	224	CTG->ATG	mdtG(b1053)	YceE drug MFS transporter
1114505	A	C	1113487	1114713	A->D	70	GCC->GAC	mdtG(b1053)	YceE drug MFS transporter
1184776	C	T	1183681	1184817	L->L	14	CTT->CTC	potA(b1126)	putrescine/spermidine ABC transporter
1185154	A	G	1185067	1186293	G->S	30	GGC->AGC	pepT(b1127)	peptidase T
1188419	T	G	1187539	1188999	W->L	194	TGG->TTG	phoQ(b1129)	PhoQ sensory histidine kinase
1189129	C	A	1188999	1189670	D->A	181	GAT->GCT	phoP(b1130)	PhoP-Phosphorylated transcriptional dual regulator
1194219	C	T						Intergenic retion b/w b1135 and b4403
1196725	T	G	1196090	1196755	G->X	11	GGA->TGA	ymfD(b1137)	e14 prophage, predicted SAM-dependent methyltransferase
1203570	A	G	1203393	1204760	A->T	60	GCT->ACT	ymfN(b1149)	e14 prophage, predicted DNA-binding transcriptional regulator
1250856	T	C	1250289	1252208	L->L	190	CTG->TTG	dhaR(b1201)	DhaR transcriptional dual regulator
1252122	A	G	1250289	1252208	A->T	612	GCT->ACT	dhaR(b1201)	DhaR transcriptional dual regulator
1320751	C	T	1319408	1320970	S->P	74	TCC->CCC	trpE(b1264)	anthranilate synthase component I
1359045	C	A						Intergenic retion b/w b1297 and b4403
1368071	A	G						Intergenic retion b/w b1308 and b4403
1371505	A	G	1371246	1372127	S->N	87	AGC->AAC	ycjO(b1311)	YcjN/YcjO/YcjP ABC transporter
1386130	A	G	1384744	1386285	E->K	463	GAA->AAA	tyrR(b1323)	TyrR transcriptional dual regulator
1397487	T	G	1396798	1397550	D->Y	22	GAT->TAT	fnr(b1334)	FNR transcriptional dual regulator
1415434	G	T						Intergenic retion b/w b1350 and b4403
1468880	A	G	1468714	1472037	G->D	56	GGC->GAC	ydbA_2(b1405)	Predicted outermembrane protein, Interrupted-Genes
1475407	G	T	1473168	1475474	L->R	747	CTG->CGG	ydbD(b1407)	protein involved in detoxification of methylglyoxal
1482957	A	G	1481142	1484987	A->T	606	GCG->ACG	hrpA(b1413)	ATP-dependent helicase
1518588	G	T	1518286	1518951	V->V	101	GTT->GTG	mcbR(b1450)	McbR transcriptional repressor
1518649	A	G	1518286	1518951	A->T	122	GCG->ACG	mcbR(b1450)	McbR transcriptional repressor
1522056	A	G	1521331	1522392	R->R	242	AGG->AGA	yncE(b1452)	conserved protein
1542046	A	G	1540696	1542084	L->L	13	TTG->TTA	narU(b1469)	NarU MFS nitrate/nitrite antiporter
1542476	A	C	1542408	1542743	Q->K	90	CAG->AAG	yddJ(b1470)	hypothetical protein
1551537	A	C	1550852	1551862	A->D	109	GCC->GAC	adhP(b1478)	ethanol dehydrogenase
1556207	G	A	1556055	1557041	N->D	279	AAC->GAC	ddpD(b1484)	ATP-binding component of a predicted peptide ABC transporter
1559791	A	C	1558955	1560505	R->S	239	CGC->AGC	ddpA(b1487)	periplasmic binding component of a predicted peptide ABC transporter
1560171	A	C	1558955	1560505	T->N	112	ACT->AAT	ddpA(b1487)	periplasmic binding component of a predicted peptide ABC transporter
1561136	G	T						Intergenic retion b/w b1488 and b4403
1587797	G	A	1586877	1588025	I->V	77	ATT->GTT	ydeT(b1505)	predicted protein
1591724	G	T	1590689	1592089	D->E	122	GAT->GAG	ydeU(b1509)	conserved protein
1654438	G	T	1654208	1654768	I->M	77	ATT->ATG	speG(b1584)	spermidine acetyltransferase
1658929	C	A	1658580	1661003	Y->S	117	TAT->TCT	ynfF(b1588)	oxidoreductase subunit
1661960	T	C	1661633	1662487	P->S	110	CCG->TCG	ynfH(b1590)	oxidoreductase, predicted membrane anchor subunit
1664353	G	A	1663339	1664595	S->G	339	AGC->GGC	clcB(b1592)	YnfJ chloride ion ClC transporter
1676822	T	C	1676451	1677395	V->V	124	GTC->GTT	ydgH(b1604)	predicted protein
1786475	C	A	1786459	1787505	E->A	6	GAA->GCA	aroH(b1704)	2-dehydro-3-deoxyphosphoheptonate aldolase
1816711	T	G	1816629	1817471	S->I	254	AGT->ATT	chbR(b1735)	ChbR transcriptional dual regulator
1821775	A	G	1821539	1822426	R->R	79	CGG->CGA	cho(b1741)	endonuclease of nucleotide excision repair
1852135	A	C	1852120	1852878	I->I	248	ATC->ATA	ydjF(b1770)	predicted DNA-binding transcriptional regulator
1860438	C	T	1860040	1860453	S->P	6	TCG->CCG	msrB(b1778)	methionine sulfoxide reductase B
1891018	T	G	1889349	1891259	S->I	81	AGC->ATC	yoaA(b1808)	conserved protein
1913619	C	A						Intergenic retion b/w b1831 and b4403
1926793	G	A	1924803	1926863	Y->C	24	TAC->TGC	ptrB(b1845)	protease II
1929095	A	G	1928905	1930083	G->D	64	GGT->GAT	purT(b1849)	phosphoribosylglycinamide formyltransferase 2
1948371	C	T	1946774	1948546	L->P	59	CTG->CCG	aspS(b1866)	aspartyl-tRNA synthetase
1977750	G	T						Intergenic retion b/w b1894 and b4403
2034914	G	A	2034818	2036176	L->L	421	TTA->TTG	yedV(b1968)	predicted sensory kinase in two-component regulatory system with YedW
2044740	T	C	2042935	2050038	S->S	602	AGC->AGT	yeeJ(b1978)	adhesin
2070129	G	T	2069563	2072682	N->K	189	AAT->AAG	flu(b2000)	CP4-44 prophage, antigen 43 (Ag43) phase-variable biofilm formation autotransporter
2077634	C	T	2077557	2078615	Y->H	328	TAT->CAT	yeeA(b2008)	conserved inner membrane protein
2080287	T	G	2079405	2080571	W->C	95	TGG->TGT	dacD(b2010)	DD-carboxypeptidase, penicillin-binding protein 6b
2119464	T	G	2118184	2119578	V->F	39	GTC->TTC	wcaJ(b2047)	predicted colanic acid biosynthsis UDP-glucose lipid carrier transferase
2212185	C	T	2210981	2212666	I->T	161	ATC->ACC	yehU(b2126)	predicted sensory kinase in two-component system with YehT
2261073	G	A	2260387	2261517	K->E	149	AAG->GAG	fruB(b2169)	fructose PTS transporter
2272773	T	C	2272201	2273295	V->V	191	GTC->GTT	yejB(b2178)	YejA/YejB/YejE/YejF ABC transporter
2288660	T	C	2288522	2289169	L->L	47	CTG->TTG	narP(b2193)	NarP-Phosphorylated transcriptional dual regulator
2349996	G	A	2349038	2350396	Q->R	134	CAG->CGG	glpT(b2240)	GlpT glycerol-3-P MFS transporter
2376040	T	G	2375611	2377281	G->G	414	GGG->GGT	menD(b2264)	2-succinyl-5-enolpyruvyl-6-hydroxy-3-cyclohexene-1-carboxylate synthase
2456783	G	A	2455037	2457181	K->K	133	AAA->AAG	fadJ(b2341)	FadJ monomer
2457755	T	G	2457181	2458491	G->V	246	GGT->GTT	fadI(b2342)	FadI monomer
2469866	G	A	2469566	2470084	I->M	73	ATA->ATG	yfdL(b2355)	CPS-53 (KpLE1) prophage, conserved protein
2519031	G	T						Intergenic retion b/w b2401 and b4403
2554506	T	G	2554432	2555319	A->S	272	GCC->TCC	eutC(b2440)	ethanolamine ammonia-lyase, probable catalytic subunit
2557433	T	C	2556793	2558088	T->I	214	ACC->ATC	intZ(b2442)	CPZ-55 prophage, predicted integrase
2558719	T	C	2558279	2558920	N->N	147	AAC->AAT	yffL(b2443)	CPZ-55 prophage, predicted protein
2559678	T	C	2559632	2560015	A->V	16	GCA->GTA	yffN(b2445)	CPZ-55 prophage, predicted protein
2560944	G	T	2560546	2561139	F->L	133	TTT->TTG	yffP(b2447)	CPZ-55 prophage, predicted protein
2560972	A	G	2560546	2561139	E->K	143	GAA->AAA	yffP(b2447)	CPZ-55 prophage, predicted protein
2586667	A	G	2585617	2588730	V->I	351	GTT->ATT	acrD(b2470)	AcrAD-TolC multidrug efflux transport system
2615737	T	C	2615600	2615959	R->R	46	CGC->CGT	yfgD(b2495)	predicted oxidoreductase
2617274	A	C	2616893	2618182	T->T	303	ACC->ACA	uraA(b2497)	UraA uracil NCS2 transporter
2631126	T	G	2630626	2632092	D->Y	323	GAC->TAC	guaB(b2508)	IMP dehydrogenase
2667841	A	G	2667054	2668415	G->D	263	GGT->GAT	hcaE(b2538)	3-phenylpropionate dioxygenase, alpha subunit
2677547	T	C	2677486	2680767	A->V	1074	GCT->GTT	yphG(b2549)	conserved protein
2678984	T	G	2677486	2680767	S->I	595	AGT->ATT	yphG(b2549)	conserved protein
2748278	T	G	2748137	2748730	P->P	151	CCG->CCT	grpE(b2614)	phage lambda replication, host DNA synthesis, heat shock protein, protein repair
2766318	T	C	2765732	2766595	S->L	196	TCG->TTG	yfjP(b2632)	CP4-57 prophage, predicted GTP-binding protein
2774591	C	A	2774408	2774890	M->L	62	ATG->CTG	yfjY(b2644)	CP4-57 prophage, predicted DNA repair protein
2775878	G	T						Intergenic retion b/w b2646 and b4403
2794432	G	A	2794359	2794808	E->G	126	GAA->GGA	ygaU(b2665)	predicted protein
2804153	T	C	2804032	2805096	T->I	41	ACC->ATC	proW(b2678)	proline ABC transporter
2845881	A	C	2845437	2847263	S->R	461	AGC->AGA	hycC(b2723)	hydrogenase 3, membrane subunit
2855940	C	A	2855115	2857676	N->H	276	AAT->CAT	mutS(b2733)	MutHLS complex, methyl-directed mismatch repair
2866983	T	G	2866915	2867541	G->C	187	GGC->TGC	pcm(b2743)	L-isoaspartate protein carboxylmethyltransferase type II
2918871	A	C	2918770	2920122	L->M	418	CTG->ATG	gudP(b2789)	YgcZ MFS transporter
2921157	C	T	2921024	2921806	L->P	217	CTG->CCG	truC(b2791)	tRNA pseudouridine 65 synthase
2934064	T	C	2933606	2935381	A->A	153	GCC->GCT	fucI(b2802)	L-fucose isomerase
2941579	C	A	2941359	2942564	Q->P	74	CAA->CCA	csdA(b2810)	cysteine sulfinate desulfinase
2965718	A	C	2964210	2966456	H->N	247	CAC->AAC	ptsP(b2829)	PTS system, enzyme I, transcriptional regulator (with NPR and NTR proteins)
3018891	T	C	3018562	3019341	R->R	110	CGC->CGT	ygfM(b2880)	predicted oxidoreductase, possible component of selenate reductase
3051063	T	G	3050362	3051540	A->S	160	GCA->TCA	ubiH(b2907)	2-octaprenyl-6-methoxyphenol hydroxylase
3098908	T	C						Intergenic retion b/w b2957 and b4403
3122824	T	G	3122258	3123481	E->X	220	GAG->TAG	glcF(b4467)	glycolate oxidase, predicted iron-sulfur subunit
3155711	G	T	3155672	3156598	F->V	14	TTT->GTT	yqhG(b3013)	conserved protein
3165757	A	G						Intergenic retion b/w b3020 and b4403
3179237	T	C	3178443	3179603	S->S	265	TCC->TCT	ygiC(b3038)	predicted enzyme
3205187	A	G	3204485	3205396	E->K	235	GAA->AAA	ttdA(b3061)	L-tartrate dehydratase, alpha subunit
3242912	T	C						Intergenic retion b/w b3092 and b4403
3252078	T	G	3251340	3252236	L->L	53	CTG->CTT	yhaJ(b3105)	predicted DNA-binding transcriptional regulator LYSR-type
3259670	T	G	3258146	3260440	Q->H	257	CAG->CAT	tdcE(b3114)	2-ketobutyrate formate-lyase / pyruvate formate-lyase 4
3266186	T	C	3265876	3266415	T->I	104	ACA->ATA	yhaB(b3120)	predicted protein
3272566	A	C	3271595	3272929	L->I	122	CTC->ATC	garP(b3127)	YhaU MFS transporter
3273278	C	A						Intergenic retion b/w b3127 and b4403
3282979	G	T	3282707	3283510	V->V	91	GTT->GTG	agaC(b3139)	EIIAga
3293058	C	A	3291422	3293458	E->A	546	GAA->GCA	yraM(b3147)	putative glycosylase
3297461	T	C	3296996	3297514	P->S	156	CCG->TCG	yhbO(b3153)	protein involved in stress response
3302675	T	G	3302595	3303839	A->S	389	GCG->TCG	mtr(b3161)	Mtr tryptophan ArAAP transporter
3351415	G	A	3351143	3352072	K->E	220	AAA->GAA	yhcC(b3211)	predicted Fe-S oxidoreductase
3375082	G	T	3374804	3375442	S->A	121	TCA->GCA	sspA(b3229)	stringent starvation protein A
3399140	C	A						Intergenic retion b/w b3251 and b4403
3445266	T	G	3444921	3445460	P->P	65	CCG->CCT	rplE(b3308)	50S ribosomal subunit protein L5
3445929	C	T	3445800	3446171	G->G	81	GGT->GGC	rplN(b3310)	50S ribosomal subunit protein L14
3465718	T	G	3465182	3467875	V->L	720	GTG->TTG	chiA(b3338)	endochitinase
3471023	T	G	3469422	3471536	A->S	172	GCG->TCG	fusA(b3340)	elongation factor G
3473175	C	T	3472995	3473354	D->D	60	GAT->GAC	yheM(b3344)	sulfur transfer protein complex, TusC subunit
3476757	T	G	3476614	3476814	D->Y	20	GAT->TAT	yheV(b4551)	predicted protein
3481189	T	C	3479311	3481224	L->F	627	CTT->TTT	yheS(b3352)	fused predicted transporter subunits of ABC superfamily: ATP-binding components
3484895	T	C	3484813	3486915	P->L	28	CCC->CTC	yhfK(b3358)	conserved inner membrane protein
3489164	T	G	3488883	3489485	E->X	108	GAA->TAA	fic(b3361)	stationary-phase protein with possible role in p-aminobenzoate or folate biosynthesis
3492354	A	G	3492033	3494576	A->T	108	GCA->ACA	nirB(b3365)	nitrite reductase, large subunit
3493991	T	C	3492033	3494576	D->D	653	GAC->GAT	nirB(b3365)	nitrite reductase, large subunit
3497661	C	A						Intergenic retion b/w b3369 and b4403
3499827	T	C	3499290	3500312	L->F	180	CTC->TTC	frlB(b3371)	fructoselysine 6-phosphate deglycase monomer
3511693	T	G	3511653	3512411	G->V	240	GGG->GTG	gph(b3385)	phosphoglycolate phosphatase
3512147	T	G	3511653	3512411	E->X	89	GAA->TAA	gph(b3385)	phosphoglycolate phosphatase
3513000	T	G	3512404	3513081	A->S	28	GCT->TCT	rpe(b3386)	ribulose phosphate 3-epimerase
3514967	T	G	3514042	3515328	G->V	121	GGT->GTT	damX(b3388)	cell division protein DamX
3517255	T	C						Intergenic retion b/w b3390 and b4403
3522074	A	G	3520893	3523445	T->T	394	ACG->ACA	mrcA(b3396)	peptidoglycan synthetase, penicillin-binding protein 1A
3523327	T	C	3520893	3523445	A->V	812	GCT->GTT	mrcA(b3396)	peptidoglycan synthetase, penicillin-binding protein 1A
3526581	T	C	3524491	3526626	C->C	697	TGC->TGT	yrfF(b3398)	putative dehydrogenase
3529707	T	G	3528737	3530461	G->V	252	GGG->GTG	yhgE(b3402)	putative transport protein
3529810	T	G	3528737	3530461	A->S	218	GCC->TCC	yhgE(b3402)	putative transport protein
3531936	A	G	3530840	3532462	G->D	366	GGC->GAC	pck(b3403)	phosphoenolpyruvate carboxykinase (ATP)
3536069	T	C	3535407	3537728	H->H	221	CAC->CAT	yhgF(b3407)	predicted transcriptional accessory protein
3536926	T	C	3535407	3537728	T->I	507	ACC->ATC	yhgF(b3407)	predicted transcriptional accessory protein
3542056	A	G	3541189	3542067	A->T	290	GCG->ACG	yhgA(b3411)	predicted transposase
3543651	T	C	3543646	3544221	I->I	2	ATC->ATT	nfuA(b3414)	iron-sulfur cluster scaffold protein
3546479	T	G	3546008	3548092	E->D	538	GAG->GAT	malQ(b3416)	amylomaltase
3549938	T	G	3548102	3550495	V->V	186	GTG->GTT	malP(b3417)	maltodextrin phosphorylase monomer
3550038	T	G	3548102	3550495	G->V	153	GGC->GTC	malP(b3417)	maltodextrin phosphorylase monomer
3550624	T	C						Intergenic retion b/w b3417 and b4403
3550880	T	C						Intergenic retion b/w b3417 and b4403
3561263	G	A	3560036	3561541	T->A	410	ACT->GCT	glpD(b3426)	glycerol 3-phosphate dehydrogenase, aerobic
3565606	T	G	3564623	3566056	G->W	151	GGG->TGG	glgA(b3429)	glycogen synthase
3565712	T	G	3564623	3566056	W->C	115	TGG->TGT	glgA(b3429)	glycogen synthase
3567272	T	G	3566056	3567351	G->V	27	GGA->GTA	glgC(b3430)	glucose-1-phosphate adenylyltransferase
3568686	T	G	3567369	3569342	W->C	219	TGG->TGT	glgX(b3431)	glycogen phosphorylase-limit dextrin alpha-1,6-glucohydrolase
3569243	T	G	3567369	3569342	E->X	34	GAA->TAA	glgX(b3431)	glycogen phosphorylase-limit dextrin alpha-1,6-glucohydrolase
3570271	T	G	3569339	3571525	E->X	419	GAG->TAG	glgB(b3432)	1,4-alpha-glucan branching enzyme
3572343	T	G	3571798	3572901	A->S	187	GCA->TCA	asd(b3433)	aspartate semialdehyde dehydrogenase
3573360	T	C	3573094	3573687	F->F	89	TTC->TTT	yhgN(b3434)	predicted inner membrane protein
3574327	T	G	3573744	3575084	G->V	253	GGA->GTA	gntU(b4476)	GntU gluconate Gnt transporter
3577039	T	G	3576973	3577668	E->D	210	GAG->GAT	yhhW(b3439)	pirin-like protein
3588595	A	C	3588047	3588934	P->T	114	CCT->ACT	ugpA(b3452)	glycerol-3-P ABC transporter
3588947	T	C						Intergenic retion b/w b3452 and b4403
3589421	A	C	3589032	3590348	L->M	310	CTG->ATG	ugpB(b3453)	glycerol-3-P ABC transporter
3592767	A	C	3592226	3593503	T->K	246	ACG->AAG	livM(b3456)	leucine ABC transporter
3600832	T	G	3600773	3602266	D->Y	479	GAT->TAT	ftsY(b3464)	SRP receptor
3604903	T	C	3604474	3606672	L->L	144	CTG->TTG	zntA(b3469)	zinc, cobalt and lead efflux system
3609295	T	G	3608539	3609756	W->C	154	TGG->TGT	yhhS(b3473)	YhhS MFS transporter
3609438	T	G	3608539	3609756	A->S	107	GCC->TCC	yhhS(b3473)	YhhS MFS transporter
3611322	T	C	3610992	3611579	L->F	111	CTC->TTC	acpT(b3475)	holo-[acyl carrier protein] synthase 2
3611689	T	C						Intergenic retion b/w b3475 and b4403
3613109	T	C	3611690	3613264	R->C	474	CGC->TGC	nikA(b3476)	nickel ABC transporter
3613384	T	C	3613264	3614208	L->L	41	CTG->TTG	nikB(b3477)	nickel ABC transporter
3614247	T	C	3614205	3615038	L->L	15	CTG->TTG	nikC(b3478)	nickel ABC transporter
3626055	A	C	3624826	3627561	L->M	503	CTG->ATG	rbbA(b3486)	ribosome-associated ATPase
3626927	A	C	3624826	3627561	A->D	212	GCC->GAC	rbbA(b3486)	ribosome-associated ATPase
3628403	A	C	3627558	3628625	L->M	75	CTG->ATG	yhiI(b3487)	predicted HlyD family secretion protein
3628447	A	C	3627558	3628625	T->N	60	ACC->AAC	yhiI(b3487)	predicted HlyD family secretion protein
3637435	A	C	3637408	3637743	S->R	103	AGC->AGA	uspB(b3494)	predicted universal stress (ethanol tolerance) protein B
3638461	A	G	3638134	3638568	G->S	110	GGT->AGT	uspA(b3495)	universal stress global stress response regulator
3644218	T	C	3643408	3644250	H->Y	271	CAC->TAC	yhiR(b3499)	protein involved in utilization of DNA as a carbon source
3644766	T	C	3644322	3645674	P->S	149	CCG->TCG	gor(b3500)	glutathione reductase (NADPH)
3646697	T	C	3646551	3646904	R->R	49	CGC->CGT	arsR(b3501)	ArsR-antimonite
3648334	T	C	3648260	3648685	S->S	25	AGC->AGT	arsC(b3503)	arsenate reductase
3649562	T	C	3649314	3650096	D->D	83	GAC->GAT	yhiS_1(b3504)	Interrupted-Genes, fragment of a predicted pseudogene, interrupted by an IS5 insertion
3649949	T	C	3649314	3650096	N->N	212	AAC->AAT	yhiS_1(b3504)	Interrupted-Genes, fragment of a predicted pseudogene, interrupted by an IS5 insertion
3652448	T	C	3651984	3652550	N->N	155	AAC->AAT	slp(b3506)	starvation lipoprotein
3655683	T	C						Intergenic retion b/w b3511 and b4403
3658088	T	C	3657255	3658412	N->N	278	AAC->AAT	mdtE(b3513)	MdtEF-Tolc multidrug efflux transport system
3667171	T	G	3665814	3667211	G->V	14	GGC->GTC	yhjA(b3518)	predicted cytochrome C peroxidase
3675152	T	G	3674313	3676388	D->Y	413	GAT->TAT	yhjG(b3524)	predicted outer membrane biogenesis protein
3676157	T	G	3674313	3676388	V->L	78	GTG->TTG	yhjG(b3524)	predicted outer membrane biogenesis protein
3677067	T	G	3676443	3677210	E->D	48	GAG->GAT	yhjH(b3525)	c-di-GMP phosphodiesterase
3677562	A	G	3677442	3678371	V->I	41	GTC->ATC	kdgK(b3526)	2-keto-3-deoxygluconokinase
3679515	A	C	3678467	3679963	T->N	150	ACC->AAC	yhjJ(b3527)	predicted zinc-dependent peptidase
3682259	A	C	3681653	3683602	G->G	448	GGC->GGA	yhjK(b3529)	predicted diguanylate cyclase
3683978	A	C	3683723	3687196	I->I	1073	ATC->ATA	bcsC(b3530)	oxidase involved in cellulose synthesis
3684541	A	C	3683723	3687196	P->T	886	CCG->ACG	bcsC(b3530)	oxidase involved in cellulose synthesis
3685612	A	C	3683723	3687196	P->T	529	CCG->ACG	bcsC(b3530)	oxidase involved in cellulose synthesis
3689405	T	G	3688291	3690630	G->V	409	GGC->GTC	bcsB(b3532)	cellulose biosynthesis protein
3692194	T	G	3690641	3693259	V->L	356	GTG->TTG	bcsA(b3533)	cellulose synthase, catalytic subunit
3692845	T	G	3690641	3693259	E->X	139	GAG->TAG	bcsA(b3533)	cellulose synthase, catalytic subunit
3693839	T	G	3693256	3693984	G->V	49	GGC->GTC	bcsQ(b3534)	predicted cellulose biosynthesis protein
3694848	T	C	3694481	3696052	P->L	123	CCT->CTT	bcsE(b3536)	conserved protein
3697749	T	C	3696237	3697916	L->F	505	CTC->TTC	bcsG(b3538)	predicted inner membrane protein
3697794	T	C	3696237	3697916	L->F	520	CTC->TTC	bcsG(b3538)	predicted inner membrane protein
3699161	T	C	3698586	3699857	A->A	192	GCC->GCT	yhjV(b3539)	YhjV STP transporter
3699339	T	C	3698586	3699857	L->F	252	CTC->TTC	yhjV(b3539)	YhjV STP transporter
3699376	T	C	3698586	3699857	T->I	264	ACC->ATC	yhjV(b3539)	YhjV STP transporter
3702300	T	G	3701882	3702784	G->V	162	GGT->GTT	dppC(b3542)	dipeptide ABC transporter
3702753	T	G	3701882	3702784	S->I	11	AGC->ATC	dppC(b3542)	dipeptide ABC transporter
3705164	T	G	3704121	3705728	E->X	189	GAA->TAA	dppA(b3544)	dipeptide ABC transporter
3707473	T	G	3706807	3708498	W->C	342	TGG->TGT	eptB(b3546)	phosphoethanolamine transferase
3712175	T	G	3712084	3714417	G->V	748	GGC->GTC	bisC(b3551)	biotin sulfoxide reductase
3713217	T	G	3712084	3714417	A->S	401	GCA->TCA	bisC(b3551)	biotin sulfoxide reductase
3714042	T	G	3712084	3714417	A->S	126	GCC->TCC	bisC(b3551)	biotin sulfoxide reductase
3715081	T	C	3714570	3715229	S->F	171	TCC->TTC	yiaD(b3552)	predicted outer membrane lipoprotein
3715381	T	C	3715333	3716307	Q->X	17	CAA->TAA	ghrB(b3553)	glyoxylate reductase / glyoxylate reductase B / 2-ketoaldonate reductase
3715428	T	C	3715333	3716307	S->S	32	AGC->AGT	ghrB(b3553)	glyoxylate reductase / glyoxylate reductase B / 2-ketoaldonate reductase
3717334	T	C						Intergenic retion b/w b3554 and b4403
3722183	T	G	3720351	3722420	A->S	80	GCG->TCG	glyS(b3559)	glycyl-tRNA synthetase, beta subunit
3723069	T	G	3722430	3723341	P->P	91	CCG->CCT	glyQ(b3560)	glycyl-tRNA synthetase, alpha subunit
3726212	T	G	3725940	3727394	G->C	395	GGC->TGC	xylB(b3564)	xylulokinase
3726863	T	G	3725940	3727394	D->Y	178	GAT->TAT	xylB(b3564)	xylulokinase
3734469	T	G	3734376	3735200	K->N	244	AAG->AAT	bax(b3570)	conserved protein
3734898	T	G	3734376	3735200	W->C	101	TGG->TGT	bax(b3570)	conserved protein
3738820	T	C	3737728	3738981	L->L	365	CTG->TTG	avtA(b3572)	valine-pyruvate aminotransferase
3739159	T	G	3739132	3739605	R->R	149	CGG->CGT	ysaA(b3573)	predicted hydrogenase, 4Fe-4S ferredoxin-type component
3739509	T	G	3739132	3739605	A->S	33	GCT->TCT	ysaA(b3573)	predicted hydrogenase, 4Fe-4S ferredoxin-type component
3740536	T	G	3739707	3740555	G->V	7	GGA->GTA	yiaJ(b3574)	YiaJ transcriptional repressor
3742137	T	C	3741766	3742233	F->F	124	TTC->TTT	yiaL(b3576)	conserved protein
3743492	G	T	3742827	3744104	L->L	222	CTT->CTG	yiaN(b3578)	YiaMNO Binding Protein-dependent Secondary (TRAP) Transporter
3744680	T	C	3744117	3745103	I->I	188	ATC->ATT	yiaO(b3579)	YiaMNO Binding Protein-dependent Secondary (TRAP) Transporter
3745058	A	G	3744117	3745103	V->V	314	GTG->GTA	yiaO(b3579)	YiaMNO Binding Protein-dependent Secondary (TRAP) Transporter
3745415	T	C	3745107	3746603	D->D	103	GAC->GAT	lyxK(b3580)	L-xylulose kinase
3751219	A	C	3750986	3752122	P->T	302	CCC->ACC	yiaV(b3586)	predicted membrane fusion protein (MFP) component of efflux pump, signal anchor
3751609	A	C	3750986	3752122	L->M	172	CTG->ATG	yiaV(b3586)	predicted membrane fusion protein (MFP) component of efflux pump, signal anchor
3752714	T	C						Intergenic retion b/w b3587 and b4403
3754806	T	G	3754699	3755850	D->Y	349	GAT->TAT	yiaY(b3589)	predicted Fe-containing alcohol dehydrogenase
3755362	C	T	3754699	3755850	I->I	163	ATT->ATC	yiaY(b3589)	predicted Fe-containing alcohol dehydrogenase
3757290	T	G	3756040	3757884	G->W	199	GGG->TGG	selB(b3590)	selenocysteyl-tRNA-specific translation elongation factor
3757512	T	G	3756040	3757884	V->F	125	GTT->TTT	selB(b3590)	selenocysteyl-tRNA-specific translation elongation factor
3757603	T	G	3756040	3757884	E->D	94	GAG->GAT	selB(b3590)	selenocysteyl-tRNA-specific translation elongation factor
3757968	T	G	3757881	3759272	V->V	435	GTG->GTT	selA(b3591)	selenocysteine synthase monomer
3758670	T	G	3757881	3759272	G->G	201	GGG->GGT	selA(b3591)	selenocysteine synthase monomer
3758759	T	G	3757881	3759272	V->L	172	GTA->TTA	selA(b3591)	selenocysteine synthase monomer
3763936	T	C	3760206	3764339	P->L	1244	CCT->CTT	rhsA(b3593)	RhsA protein in rhs element
3768436	T	G	3768266	3769402	G->C	323	GGT->TGT	yibH(b3597)	putative membrane protein
3769196	T	G	3768266	3769402	Q->H	69	CAG->CAT	yibH(b3597)	putative membrane protein
3770514	T	C	3770304	3772217	L->L	71	CTG->TTG	mtlA(b3599)	mannitol PTS permease
3770945	T	C	3770304	3772217	F->F	214	TTC->TTT	mtlA(b3599)	mannitol PTS permease
3773034	T	C	3772447	3773595	I->I	196	ATC->ATT	mtlD(b3600)	mannitol-1-phosphate 5-dehydrogenase
3774654	A	G						Intergenic retion b/w b4554 and b4403
3774757	A	G	3774688	3775050	A->T	24	GCC->ACC	yibL(b3602)	conserved protein
3775198	T	C						Intergenic retion b/w b3602 and b4403
3777239	T	C	3777077	3777853	L->L	55	CTG->TTG	lldR(b3604)	LldR transcriptional repressor
3777464	T	C	3777077	3777853	L->F	130	CTT->TTT	lldR(b3604)	LldR transcriptional repressor
3779213	T	C						Intergenic retion b/w b3605 and b4403
3781719	T	G	3781684	3782151	A->S	145	GCT->TCT	secB(b3609)	Sec Protein Secretion Complex
3782373	T	G	3782214	3782465	E->D	31	GAG->GAT	grxC(b3610)	oxidized glutaredoxin 3
3782930	T	G	3782607	3783038	V->L	37	GTG->TTG	yibN(b3611)	predicted rhodanese-related sulfurtransferase
3783907	T	C	3783283	3784827	L->L	209	CTG->TTG	gpmM(b3612)	phosphoglycerate mutase, cofactor independent
3784902	T	C	3784861	3786120	P->P	14	CCC->CCT	envC(b3613)	EnvC murein hydrolase
3786262	T	C	3786124	3787083	P->S	47	CCT->TCT	yibQ(b3614)	putative nucleoside (IDP) diphosphatase
3787035	T	C	3786124	3787083	G->G	304	GGC->GGT	yibQ(b3614)	putative nucleoside (IDP) diphosphatase
3787220	C	T	3787070	3788104	F->F	295	TTT->TTC	yibD(b3615)	predicted glycosyl transferase
3788251	T	C						Intergenic retion b/w b3615 and b4403
3788332	T	C						Intergenic retion b/w b3615 and b4403
3788675	T	G	3788343	3789368	G->C	232	GGT->TGT	tdh(b3616)	threonine dehydrogenase
3789610	T	G	3789378	3790574	G->V	322	GGA->GTA	kbl(b3617)	2-amino-3-ketobutyrate CoA ligase
3789873	T	G	3789378	3790574	R->R	234	CGG->CGT	kbl(b3617)	2-amino-3-ketobutyrate CoA ligase
3790010	T	G	3789378	3790574	V->L	189	GTG->TTG	kbl(b3617)	2-amino-3-ketobutyrate CoA ligase
3790848	T	C						Intergenic retion b/w b3617 and b4403
3791049	T	G	3790849	3791706	E->X	220	GAA->TAA	htrL(b3618)	involved in lipopolysaccharide biosynthesis
3792589	G	A	3792010	3792942	N->D	194	AAC->GAC	rfaD(b3619)	ADP-L-glycero-D-mannoheptose-6-epimerase
3794245	T	C	3794002	3794961	L->L	82	CTA->TTA	waaC(b3621)	ADP-heptose:LPS heptosyl transferase I
3794744	T	C	3794002	3794961	A->V	248	GCC->GTC	waaC(b3621)	ADP-heptose:LPS heptosyl transferase I
3795497	T	C	3794971	3796230	T->I	176	ACA->ATA	rfaL(b3622)	O-antigen ligase
3796044	T	C	3794971	3796230	F->F	358	TTC->TTT	rfaL(b3622)	O-antigen ligase
3799401	T	G	3799006	3800022	D->Y	208	GAT->TAT	waaJ(b3626)	UDP-glucose:(glucosyl)LPS alpha-1,2-glucosyltransferase
3800108	T	G	3800062	3801081	G->V	325	GGA->GTA	waaI(b3627)	UDP-D-glucose:(glucosyl)LPS alpha-1,3-glucosyltransferase
3801326	T	G	3801081	3802190	G->W	289	GGG->TGG	waaB(b3628)	UDP-D-galactose:(glucosyl)lipopolysaccharide-1,6-D-galactosyltransferase
3801954	T	G	3801081	3802190	R->R	79	CGG->CGT	waaB(b3628)	UDP-D-galactose:(glucosyl)lipopolysaccharide-1,6-D-galactosyltransferase
3802101	A	C	3801081	3802190	I->I	30	ATC->ATA	waaB(b3628)	UDP-D-galactose:(glucosyl)lipopolysaccharide-1,6-D-galactosyltransferase
3802136	T	G	3801081	3802190	A->S	19	GCT->TCT	waaB(b3628)	UDP-D-galactose:(glucosyl)lipopolysaccharide-1,6-D-galactosyltransferase
3803850	A	C	3803176	3803973	L->M	42	CTG->ATG	waaP(b3630)	lipopolysaccharide core heptose (I) kinase
3805046	T	G	3803966	3805090	G->G	15	GGG->GGT	waaG(b3631)	lipopolysaccharide glucosyltransferase I
3806566	T	C	3806563	3807840	L->F	2	CTC->TTC	waaA(b3633)	KDO transferase
3806730	T	C	3806563	3807840	V->V	56	GTC->GTT	waaA(b3633)	KDO transferase
3808949	T	G	3808366	3809175	G->V	76	GGC->GTC	mutM(b3635)	formamidopyrimidine DNA glycosylase
3811140	T	C	3810754	3811974	Y->Y	129	TAC->TAT	dfp(b3639)	fused 4'-phosphopantothenoylcysteine decarboxylase and phosphopantothenoylcysteine synthetase
3813837	T	C						Intergenic retion b/w b3642 and b4403
3813848	T	C						Intergenic retion b/w b3642 and b4403
3815035	T	C	3814699	3815562	P->S	113	CCG->TCG	yicC(b3644)	conserved protein
3815501	T	C	3814699	3815562	S->F	268	TCC->TTC	yicC(b3644)	conserved protein
3816770	T	C						Intergenic retion b/w b3645 and b4403
3817785	T	G	3817511	3819193	S->I	470	AGT->ATT	ligB(b3647)	DNA ligase
3818390	T	G	3817511	3819193	W->C	268	TGG->TGT	ligB(b3647)	DNA ligase
3819247	T	C						Intergenic retion b/w b3647 and b4403
3819507	T	C	3819451	3820074	S->S	19	AGC->AGT	gmk(b3648)	deoxyguanylate kinase / guanylate kinase
3821774	T	C	3820423	3822531	A->V	451	GCT->GTT	spoT(b3650)	guanosine 3'-diphosphate 5'-triphosphate 3'-diphosphatase [multifunctional]
3822703	T	C	3822538	3823227	R->C	56	CGC->TGC	trmH(b3651)	tRNA (Gm18) 2'-O-methyltransferase
3824617	T	C	3823233	3825314	A->V	462	GCT->GTT	recG(b3652)	RecG DNA helicase
3827230	C	A	3826968	3828359	K->T	88	AAG->ACG	xanP(b3654)	XanP xanthine NCS2 transporter
3834223	T	C						Intergenic retion b/w b3657 and b4403
3835614	T	C	3834976	3836160	T->T	213	ACC->ACT	setC(b3659)	YicK MFS Transporter
3837740	A	C	3837198	3838016	L->I	93	CTT->ATT	nlpA(b3661)	lipoprotein-28
3838486	T	C	3838238	3838531	S->S	83	AGC->AGT	yicS(b4555)	predicted protein
3841932	A	G						Intergenic retion b/w b3664 and b4403
3842894	A	G	3841987	3843753	R->H	303	CGC->CAC	ade(b3665)	cryptic adenine deaminase monomer
3844804	A	C	3843799	3845190	F->L	129	TTC->TTA	uhpT(b3666)	UhpT-hexose phosphate MFS transporter
3845018	A	C	3843799	3845190	S->X	58	TCG->TAG	uhpT(b3666)	UhpT-hexose phosphate MFS transporter
3845426	A	C	3845328	3846647	H->N	408	CAC->AAC	uhpC(b3667)	UhpC-glucose-6-P
3848554	A	C	3848159	3848749	L->I	66	CTA->ATA	uhpA(b3669)	UhpA-Phosphorylated
3850574	T	G	3849119	3850807	A->A	78	GCG->GCT	ilvB(b3671)	acetohydroxybutanoate synthase / acetolactate synthase
3852377	T	C	3851945	3853129	P->S	145	CCG->TCG	emrD(b3673)	EmrD multidrug MFS transporter
3853514	T	G	3853137	3853634	V->L	41	GTA->TTA	yidF(b3674)	predicted DNA-binding transcriptional regulator
3855824	T	G	3854934	3856427	E->X	202	GAG->TAG	yidJ(b3678)	putative sulfatase
3856704	T	G	3856424	3858139	G->V	479	GGT->GTT	yidK(b3679)	YidK SSS transporter
3859792	T	G	3859372	3860010	V->V	73	GTG->GTT	glvG(b3681)	probable 6-phospho-beta-glucosidase
3860708	T	G	3860520	3861626	V->L	307	GTG->TTG	glvC(b3683)	EIIBCGlv
3861728	T	C						Intergenic retion b/w b3683 and b4403
3867609	T	C	3867400	3868464	I->I	70	ATC->ATT	cbrA(b3690)	predicted oxidoreductase with FAD/NAD(P)-binding domain
3870231	T	G	3869873	3871021	G->V	264	GGT->GTT	dgoD(b4478)	D-galactonate dehydratase
3871512	C	T	3871018	3871635	S->P	42	TCC->CCC	dgoA(b4477)	2-oxo-3-deoxygalactonate 6-phosphate aldolase
3873444	T	C						Intergenic retion b/w b4479 and b4403
3874741	T	G	3874163	3874975	D->Y	79	GAT->TAT	yidA(b3697)	sugar phosphatase
3889524	T	C						Intergenic retion b/w b3709 and b4403
3891660	T	C	3890788	3891747	T->T	291	ACC->ACT	yidZ(b3711)	putative transcriptional regulator LysR-type
3891880	A	G						Intergenic retion b/w b3711 and b4403
3901149	T	G	3900312	3901724	E->D	192	GAG->GAT	bglB(b3721)	6-phospho-beta-glucosidase B, cryptic
3903916	C	T	3903754	3904590	S->S	225	AGT->AGC	bglG(b3723)	BglG transcriptional antiterminator (monomer)
3904557	G	A	3903754	3904590	N->D	12	AAT->GAT	bglG(b3723)	BglG transcriptional antiterminator (monomer)
3919280	T	G	3919259	3920074	S->S	265	TCG->TCT	atpB(b3738)	ATP synthase, F0 complex, a subunit
3923745	A	G						Intergenic retion b/w b3741 and b4403
3923969	A	G						Intergenic retion b/w b3741 and b4403
3932126	A	G	3931801	3933306	R->H	109	CGC->CAC	rbsA(b3749)	ribose ABC transporter
3937731	T	G	3937208	3938635	C->F	302	TGT->TTT	hsrA(b3754)	HsrA drug MFS transporter
3938604	T	G	3937208	3938635	G->V	11	GGT->GTT	hsrA(b3754)	HsrA drug MFS transporter
3946843	T	G	3946472	3948022	E->X	394	GAG->TAG	yifB(b3765)	predicted ATP-dependent protease
3947500	T	G	3946472	3948022	A->S	175	GCG->TCG	yifB(b3765)	predicted ATP-dependent protease
3947823	T	G	3946472	3948022	G->V	67	GGA->GTA	yifB(b3765)	predicted ATP-dependent protease
3949289	T	C	3948583	3949566	A->V	236	GCA->GTA	ilvG_1(b3767)	acetolactate synthase II, Interrupted-Genes
3955102	T	G	3954950	3955843	E->X	248	GAA->TAA	ilvY(b3773)	IlvY DNA binding transcriptional dual regulator
3957957	T	C						Intergenic retion b/w b3775 and b4403
3962309	G	T						Intergenic retion b/w b3779 and b4403
3967404	T	C	3967054	3968100	F->F	117	TTC->TTT	wzzE(b3785)	Enterobacterial Common Antigen (ECA) polysaccharide chain length modulation protein
3968833	T	C	3968156	3969286	C->C	226	TGC->TGT	rffE(b3786)	UDP-N-acetylglucosamine-2-epimerase
3969593	T	C	3969283	3970545	S->F	104	TCC->TTC	rffD(b3787)	UDP-N-acetyl-D-mannosaminuronic acid dehydrogenase
3971134	T	C	3970545	3971612	P->L	197	CCG->CTG	rffG(b3788)	dTDP-glucose 4,6-dehydratase 2
3982038	T	C	3980981	3982216	P->L	353	CCG->CTG	aslB(b3800)	predicted anaerobic sulfatase maturation enzyme
3982055	T	C	3980981	3982216	L->F	359	CTC->TTC	aslB(b3800)	predicted anaerobic sulfatase maturation enzyme
3985166	T	G	3984709	3985905	G->V	247	GGT->GTT	hemY(b3802)	predicted protoheme IX synthesis protein
3985233	T	G	3984709	3985905	A->S	225	GCA->TCA	hemY(b3802)	predicted protoheme IX synthesis protein
3985470	T	G	3984709	3985905	E->X	146	GAG->TAG	hemY(b3802)	predicted protoheme IX synthesis protein
3990511	A	G	3989176	3991722	E->K	446	GAA->AAA	cyaA(b3806)	adenylate cyclase
3994187	C	T	3993606	3994313	D->D	194	GAT->GAC	yigA(b3810)	conserved protein
3996574	T	C	3996006	3998168	A->V	190	GCC->GTC	uvrD(b3813)	DNA-dependent ATPase I and helicase II
3996800	A	G	3996006	3998168	Q->Q	265	CAG->CAA	uvrD(b3813)	DNA-dependent ATPase I and helicase II
3998985	A	C	3998315	3999079	A->D	32	GCC->GAC	yigE(b4482)	predicted protein
3999495	C	A	3999449	4000399	E->A	16	GAA->GCA	corA(b3816)	CorA magnesium ion MIT transporter
3999748	C	T	3999449	4000399	R->R	100	CGT->CGC	corA(b3816)	CorA magnesium ion MIT transporter
4000484	A	C	4000442	4000822	F->L	113	TTC->TTA	yigF(b3817)	conserved inner membrane protein
4001507	A	C	4001311	4002201	A->D	232	GCC->GAC	rarD(b3819)	predicted chloramphenicol resistance permease
4007021	T	G	4006462	4007082	G->V	21	GGC->GTC	rhtB(b3824)	RhtB homoserine Rht Transporter
4009375	T	C	4009099	4009998	L->L	93	CTG->TTG	yigM(b3827)	predicted inner membrane protein
4045825	T	C	4044989	4047775	F->F	279	TTC->TTT	polA(b3863)	DNA polymerase I, 5' --> 3' polymerase, 5' --> 3' and 3' --> 5' exonuclease
4046805	T	C	4044989	4047775	A->V	606	GCG->GTG	polA(b3863)	DNA polymerase I, 5' --> 3' polymerase, 5' --> 3' and 3' --> 5' exonuclease
4081962	A	C	4080795	4083845	N->K	628	AAC->AAA	fdoG(b3894)	formate dehydrogenase-O, alpha subunit
4084278	T	C	4084039	4084872	R->R	80	CGC->CGT	fdhD(b3895)	affects formate dehydrogenase-N
4099527	G	T						Intergenic retion b/w b3908 and b4403
4101558	A	G						Intergenic retion b/w b3910 and b4403
4115050	T	G	4113737	4115245	A->S	66	GCG->TCG	glpK(b3926)	glycerol kinase
4145849	A	C	4145489	4146340	A->A	164	GCC->GCA	yijO(b3954)	predicted DNA-binding transcriptional regulator
4153456	A	G	4153024	4154028	E->K	145	GAA->AAA	argC(b3958)	N-acetylglutamylphosphate reductase
4163523	T	C	4163451	4164308	L->L	25	CTG->TTG	murI(b3967)	glutamate racemase
4174083	T	C	4173967	4175151	T->T	39	ACC->ACT	tufB(b3980)	elongation factor Tu
4181176	T	C	4179268	4183296	R->C	637	CGT->TGT	rpoB(b3987)	RNA polymerase, beta subunit
4189217	G	A	4188758	4189891	L->L	225	CTA->CTG	thiH(b3990)	tyrosine lyase
4200879	A	G	4199949	4201346	A->T	311	GCT->ACT	zraS(b4003)	ZraS sensory histidine kinase
4213490	A	G						Intergenic retion b/w b4013 and b4403
4226387	T	C	4225754	4227385	L->L	212	CTG->TTG	yjbB(b4020)	predicted transporter
4281836	T	G	4281276	4282925	A->S	364	GCT->TCT	actP(b4067)	YjcG SSS transporter
4283213	T	G	4282922	4283236	R->R	8	CGG->CGT	yjcH(b4068)	conserved inner membrane protein
4284215	T	G	4283436	4285394	A->S	394	GCG->TCG	acs(b4069)	acetyl-CoA synthetase (AMP-forming)
4284654	T	G	4283436	4285394	Q->H	247	CAG->CAT	acs(b4069)	acetyl-CoA synthetase (AMP-forming)
4284816	T	G	4283436	4285394	G->G	193	GGG->GGT	acs(b4069)	acetyl-CoA synthetase (AMP-forming)
4285173	T	G	4283436	4285394	T->T	74	ACG->ACT	acs(b4069)	acetyl-CoA synthetase (AMP-forming)
4308772	T	G	4307471	4309003	A->S	78	GCA->TCA	alsA(b4087)	D-allose ABC transporter
4316245	T	G	4316029	4316787	Q->H	181	CAG->CAT	phnK(b4097)	membrane-associated C-P lyase enzyme complex responsible for phosphonate biodegradation
4335960	T	C						Intergenic retion b/w b4116 and b4403
4336330	T	G	4336277	4338544	E->X	739	GAA->TAA	adiA(b4117)	arginine decarboxylase
4344005	T	G	4343703	4345349	D->Y	449	GAT->TAT	fumB(b4122)	fumarase B monomer
4346041	A	C	4345427	4346767	L->I	243	CTC->ATC	dcuB(b4123)	DcuB dicarboxylate Dcu transporter
4351338	T	G	4351223	4352740	G->V	468	GGT->GTT	lysU(b4129)	lysyl-tRNA synthetase
4355473	G	A	4354493	4356640	N->D	390	AAC->GAC	cadA(b4131)	lysine decarboxylase
4360076	T	C						Intergenic retion b/w b4133 and b4403
4361221	T	G	4360756	4361331	E->D	37	GAG->GAT	yjdC(b4135)	predicted transcriptional regulator
4362097	T	G	4361368	4363065	W->C	323	TGG->TGT	dipZ(b4136)	thiol:disulfide reductase
4365684	T	G	4364914	4366350	E->X	223	GAA->TAA	aspA(b4139)	aspartate ammonia-lyase
4370120	T	C	4369048	4370694	S->F	358	TCT->TTT	groL(b4143)	GroEL, chaperone Hsp60, peptide-dependent ATPase, heat shock protein
4372689	T	G	4372652	4373680	S->I	331	AGC->ATC	yjeK(b4146)	lysine 2,3-aminomutase
4378926	T	G	4378533	4380341	L->L	472	CTG->CTT	frdA(b4154)	fumarate reductase flavoprotein
4380050	T	G	4378533	4380341	E->X	98	GAA->TAA	frdA(b4154)	fumarate reductase flavoprotein
4385217	T	G	4384070	4387393	R->L	726	CGC->CTC	yjeP(b4159)	predicted mechanosensitive channel
4387465	T	G	4387415	4388383	A->S	307	GCA->TCA	psd(b4160)	phosphatidylserine decarboxylase, proenzyme
4388519	T	G	4388480	4389532	Q->H	338	CAG->CAT	rsgA(b4161)	ribosome small subunit-dependent GTPase A
4399722	T	C	4398695	4399975	S->F	343	TCC->TTC	hflX(b4173)	GTPase associated with the 50S subunit of the ribosome
4399779	T	C	4398695	4399975	S->F	362	TCC->TTC	hflX(b4173)	GTPase associated with the 50S subunit of the ribosome
4400078	T	C	4400061	4401320	P->P	6	CCC->CCT	hflK(b4174)	regulator of FtsH protease
4405250	A	G	4404677	4407118	V->I	192	GTC->ATC	rnr(b4179)	RNase R
4405534	A	G	4404677	4407118	E->E	286	GAG->GAA	rnr(b4179)	RNase R
4406811	T	C	4404677	4407118	A->V	712	GCG->GTG	rnr(b4179)	RNase R
4406865	T	C	4404677	4407118	A->V	730	GCA->GTA	rnr(b4179)	RNase R
4407569	T	C	4407298	4408029	S->L	91	TCG->TTG	rlmB(b4180)	23S rRNA 2'-O-ribose G2251 methyltransferase monomer
4407585	T	C	4407298	4408029	F->F	96	TTC->TTT	rlmB(b4180)	23S rRNA 2'-O-ribose G2251 methyltransferase monomer
4411366	G	T	4411051	4412214	W->G	106	TGG->GGG	yjfC(b4186)	predicted synthetase/amidase
4418920	T	C	4418003	4419400	I->I	306	ATC->ATT	ulaA(b4193)	L-ascorbate transporting phosphotransferase system
4436499	C	A	4435730	4436668	Q->P	257	CAA->CCA	ytfI(b4215)	predicted protein
4466757	A	G	4465648	4468344	L->L	370	CTG->CTA	mgtA(b4242)	magnesium transporter
4478918	A	G	4477753	4478949	R->Q	389	CGG->CAG	yjgN(b4257)	conserved inner membrane protein
4491101	G	A	4490610	4491374	N->D	92	AAT->GAT	idnO(b4266)	5-keto-D-gluconate 5-reductase
4508704	T	C						Intergenic retion b/w b4286 and b4403
4535592	G	A	4534637	4535617	Y->C	9	TAT->TGT	nanS(b4309)	probable 9-O-acetyl-N-acetylneuraminate esterase
4547132	A	G	4546831	4547733	S->N	101	AGT->AAT	fimH(b4320)	minor fimbrial subunit, D-mannose specific adhesin
4554779	C	A						Intergenic retion b/w b4325 and b4403
4596110	T	G	4595173	4597464	G->V	452	GGA->GTA	mdoB(b4359)	phosphoglycerol transferase II
4597178	T	G	4595173	4597464	W->L	96	TGG->TTG	mdoB(b4359)	phosphoglycerol transferase II
4599681	T	G	4599647	4599973	G->V	98	GGA->GTA	yjjB(b4363)	conserved inner membrane protein
4602739	A	C	4602237	4602860	A->E	168	GCA->GAA	bglJ(b4366)	BglJ transcriptional regulator
4602788	A	G	4602237	4602860	G->G	184	GGG->GGA	bglJ(b4366)	BglJ transcriptional regulator
4620944	A	G	4619792	4621123	V->M	385	GTG->ATG	yjjJ(b4385)	predicted DNA-binding transcriptional regulator
4625357	G	T	4625338	4626570	L->R	7	CTG->CGG	nadR(b4390)	bifunctional NadR transcriptional repressor and NMN adenylyltransferase
4636885	T	C	4636201	4637553	P->S	229	CCC->TCC	creD(b4400)	predicted inner membrane protein
4639250	T	C	4638965	4639651	P->S	96	CCG->TCG	yjtD(b4403)	predicted rRNA methyltransferase

## Sheet: LM1
Position_in_reference	bp_change	Original bp	Gene position		AA change	AA position	Codon change	Gene	Protein
52708	T	G	52427	53416	G->W	237	GGG->TGG	pdxA(b0052)	4-hydroxy-L-threonine phosphate dehydrogenase, NAD-dependent
72805	T	G	72229	72927	L->L	41	CTG->CTT	thiQ(b0066)	SfuC
263322	T	C	263250	263471	L->L	50	CTC->CTT	ykfH(b4504)	predicted protein
299409	A	C	297960	300158	S->R	250	AGC->AGA	yagR(b0284)	aldehyde ferredoxin oxidoreductase: molybdenum cofactor-binding subunit
433147	T	C	432679	433782	L->F	157	CTT->TTT	ribD(b0414)	fused diaminohydroxyphosphoribosylaminopyrimidine deaminase / 5-amino-6-(5-phosphoribosylamino)uracil reductase
481454	A	C	480478	483627	P->Q	725	CCG->CAG	acrB(b0462)	AcrB RND-type permease
547088	T	C	545904	547571	T->T	395	ACC->ACT	fdrA(b0518)	involved in protein transport, multicopy suppressor of dominant negative ftsH mutants
547694	G	A	547581	547841	E->E	38	GAA->GAG	ylbE_1(b4507)	predicted protein, interrupted-Genes
571233	A	G	570677	571474	R->Q	186	CGA->CAA	ybcM(b0546)	DLP12 prophage, predicted DNA-binding transcriptional regulator
598151	T	C	597937	601080	T->I	72	ACC->ATC	cusA(b0575)	copper/silver transporting efflux system
1092155	T	G	1092099	1093457	G->G	19	GGG->GGT	ycdT(b1025)	diguanylate cyclase
1116509	A	G	1116030	1117082	E->E	160	GAG->GAA	yceA(b1055)	conserved protein
1175777	A	G	1174650	1175849	A->A	376	GCG->GCA	lolC(b1116)	LolCDE ABC lipoprotein transporter
1196725	T	G	1196090	1196755	G->X	11	GGA->TGA	ymfD(b1137)	e14 prophage, predicted SAM-dependent methyltransferase
1235628	T	G	1234932	1236464	Q->H	279	CAG->CAT	ycgB(b1188)	conserved protein
1275984	T	G	1275045	1276841	L->F	286	TTG->TTT	narX(b1222)	NarX-P (his)
1307422	A	C	1307040	1308293	A->D	291	GCT->GAT	kch(b1250)	Kch potassium VIC channel subunit
1337346	A	G						Intergenic retion b/w b1277 and b4403
1337538	A	G	1337354	1338118	G->D	62	GGC->GAC	pgpB(b1278)	undecaprenyl pyrophosphate phosphatase [multifunctional]
1375072	T	C	1374856	1375911	P->S	73	CCT->TCT	ycjS(b1315)	predicted oxidoreductase, NADH-binding
1393667	A	C	1392915	1393946	L->I	94	CTA->ATA	ynaI(b1330)	conserved inner membrane protein
1393699	A	C	1392915	1393946	T->K	83	ACG->AAG	ynaI(b1330)	conserved inner membrane protein
1426888	A	G	1426838	1427008	W->X	17	TGG->TGA	lomR_2(b1371)	Rac prophage, predicted protein, C-ter fragment, Interrupted-Genes
1428093	A	G	1427073	1430435	A->T	341	GCT->ACT	stfR(b1372)	putative membrane protein
1446373	T	C	1445543	1447042	N->N	277	AAC->AAT	feaB(b1385)	phenylacetaldehyde dehydrogenase
1454340	T	C	1453949	1454446	A->V	131	GCC->GTC	paaD(b1391)	putative subunit of phenylacetate-CoA oxygenase
1457561	A	G	1457078	1458505	A->T	162	GCG->ACG	paaH(b1395)	predicted 3-hydroxy-acyl-CoA dehydrogenase of phenylacetate degradation
1477264	A	G	1477162	1478919	V->I	35	GTC->ATC	ynbC(b1410)	predicted hydrolase
1486770	T	C	1486256	1487695	T->I	172	ACC->ATC	aldA(b1415)	aldehyde dehydrogenase A, NAD-linked
1514423	T	C	1513602	1515026	Y->Y	274	TAC->TAT	ydcW(b1444)	gamma-aminobutyraldehyde dehydrogenase
1525259	A	G						Intergenic retion b/w b1455 and b4403
1542046	A	G	1540696	1542084	L->L	13	TTG->TTA	narU(b1469)	NarU MFS nitrate/nitrite antiporter
1559548	A	C	1558955	1560505	R->S	320	CGC->AGC	ddpA(b1487)	YddS
1562437	A	C	1561358	1563757	L->I	441	CTC->ATC	dosP(b1489)	c-di-GMP phosphodiesterase, heme-regulated
1572948	T	G	1570431	1573226	W->C	93	TGG->TGT	pqqL(b1494)	putative zinc peptidase
1572997	T	G	1570431	1573226	G->V	77	GGC->GTC	pqqL(b1494)	putative zinc peptidase
1578641	T	G	1577657	1578814	W->C	58	TGG->TGT	ydeM(b1497)	predicted anaerobic sulfatase maturation enzyme, predicted DNA-binding transcriptional regulator
1581869	T	G	1581786	1581983	A->S	39	GCA->TCA	yneN(b1500)	two-component system connector protein
1587422	C	A	1586877	1588025	S->R	202	AGT->CGT	ydeT(b1505)	predicted protein
1597715	A	C	1596641	1598233	D->E	173	GAC->GAA	lsrK(b1511)	autoinducer-2 kinase
1602456	A	G	1602071	1603063	S->N	129	AGC->AAC	lsrD(b1515)	LsrA/LsrC/LsrD/LsrB ABC transporter
1622861	T	C	1622797	1623315	S->F	22	TCC->TTC	ydeJ(b1537)	conserved protein
1623323	A	G						Intergenic retion b/w b1537 and b4403
1624109	T	G	1623359	1625404	E->D	432	GAG->GAT	dcp(b1538)	dipeptidyl carboxypeptidase II
1639671	A	G						Intergenic retion b/w b1557 and b4403
1640293	A	G						Intergenic retion b/w b1558 and b4403
1643977	A	G	1643921	1644226	Q->Q	19	CAG->CAA	ydfV(b1565)	Qin prophage, predicted protein
1657119	T	C	1656093	1658519	P->S	343	CCG->TCG	ynfE(b1587)	oxidoreductase subunit
1660085	T	C	1658580	1661003	D->D	502	GAC->GAT	ynfF(b1588)	oxidoreductase subunit
1664165	T	C	1663339	1664595	A->V	276	GCA->GTA	clcB(b1592)	YnfJ chloride ion ClC transporter
1675055	A	C	1674395	1675927	N->K	291	AAC->AAA	pntA(b1603)	pyridine nucleotide transhydrogenase, alpha subunit
1678201	T	C	1677581	1678963	T->T	207	ACC->ACT	ydgI(b1605)	ArcD APC transporter
1692490	A	G	1692284	1694095	V->I	536	GTC->ATC	uidA(b1617)	beta-D-glucuronidase
1692849	A	C	1692284	1694095	T->N	416	ACC->AAC	uidA(b1617)	beta-D-glucuronidase
1703107	T	C	1702973	1703188	H->H	45	CAC->CAT	cnu(b1625)	H-NS- and StpA-binding protein
1728550	T	C	1727111	1731727	D->D	480	GAC->GAT	lhr(b1653)	member of ATP-dependent helicase superfamily II
1740894	T	G	1740625	1741266	V->F	125	GTC->TTC	ribC(b1662)	riboflavin synthase
1745607	T	C	1745155	1746759	P->P	151	CCC->CCT	ydhS(b1668)	conserved protein with FAD/NAD(P)-binding domain
1745924	T	C	1745155	1746759	P->L	257	CCC->CTC	ydhS(b1668)	conserved protein with FAD/NAD(P)-binding domain
1749277	T	G	1749101	1749748	E->X	158	GAA->TAA	ydhW(b1672)	predicted protein
1759035	A	C	1758544	1759815	L->I	261	CTC->ATC	sufD(b1681)	SufD component of SufBCD Fe-S cluster scaffold complex
1829580	A	C	1828786	1830006	L->M	143	CTG->ATG	astC(b1748)	acetylornithine transaminase, catabolic / succinylornithine transaminase
1835642	A	G	1835281	1836771	G->D	121	GGC->GAC	ynjC(b1755)	YnjC/YnjD ABC transporter
1837383	A	G	1836771	1837424	D->N	205	GAT->AAT	ynjD(b1756)	YnjC/YnjD ABC transporter
1847663	T	C	1846861	1848717	T->I	268	ACC->ATC	sppA(b1766)	protease IV
1848520	T	C	1846861	1848717	P->S	554	CCG->TCG	sppA(b1766)	protease IV
1851116	G	T	1850645	1852003	D->E	296	GAT->GAG	ydjE(b1769)	YdjE MFS transporter
1853468	A	C	1853015	1853995	I->I	176	ATC->ATA	ydjG(b1771)	methylglyoxal reductase (NADH-dependent)
1861566	A	G	1860795	1861790	A->T	258	GCT->ACT	gapA(b1779)	glyceraldehyde 3-phosphate dehydrogenase-A monomer
1867060	A	G	1866979	1868262	A->T	28	GCG->ACG	yeaH(b1784)	conserved protein
1869369	T	C	1868409	1869884	L->L	321	CTG->TTG	yeaI(b1785)	predicted diguanylate cyclase
1871258	A	G	1870065	1871555	G->G	398	GGG->GGA	yeaJ(b1786)	predicted diguanylate cyclase
1880522	T	C	1879936	1881021	A->V	196	GCC->GTC	dmlA(b1800)	D-malate dehydrogenase (decarboxylating)
1883828	A	G						Intergenic retion b/w b1802 and b4403
1890660	A	C	1889349	1891259	L->L	200	CTC->CTA	yoaA(b1808)	conserved protein
1895509	A	G	1894956	1896320	G->D	185	GGC->GAC	sdaA(b1814)	L-serine deaminase I
1906377	T	G	1906285	1906572	A->S	66	GCA->TCA	yebO(b1825)	predicted protein
1908767	A	G	1908300	1909673	G->G	156	GGG->GGA	yebQ(b1828)	predicted transporter
1929706	T	C	1928905	1930083	L->L	268	CTA->TTA	purT(b1849)	phosphoribosylglycinamide formyltransferase 2
1934429	T	C						Intergenic retion b/w b1852 and b4403
1965160	A	C	1965072	1965461	A->E	101	GCG->GAG	cheY(b1882)	CheY-acetylated
2006530	T	C	2006301	2007506	T->I	77	ACC->ATC	yedE(b1929)	predicted inner membrane protein
2013748	T	C	2012904	2013899	A->V	282	GCC->GTC	fliG(b1939)	flagellar motor switch protein FliG
2020268	A	G	2019893	2020630	A->T	126	GCG->ACG	fliP(b1948)	flagellar biosynthesis protein FliP
2032217	T	C	2032075	2032560	S->F	48	TCT->TTT	yedS_1(b1964)	predicted protein, interrupted-Genes
2033531	A	G						Intergenic retion b/w b1966 and b4403
2034876	A	C	2034818	2036176	T->K	434	ACG->AAG	yedV(b1968)	predicted sensory kinase in two-component regulatory system with YedW
2050558	A	C	2050300	2050626	Y->X	23	TAC->TAA	yeeL_2(b1979)	predicted protein, interrupted-Genes
2116177	A	C	2115148	2116428	Y->X	84	TAC->TAA	wcaK(b2045)	predicted colanic acid biosynthesis pyruvyl transferase
2151115	A	C	2150493	2151152	A->D	13	GCC->GAC	yegL(b2073)	conserved protein
2162034	A	G	2160900	2162303	A->T	379	GCC->ACC	baeS(b2078)	BaeS-P (his)
2173850	T	G	2173081	2174343	S->I	165	AGC->ATC	gatZ(b2095)	tagatose-1,6-bisphosphate aldolase 2
2230893	T	C						Intergenic retion b/w b2143 and b4403
2265145	A	G	2264267	2265733	R->R	293	CGG->CGA	yeiQ(b2172)	predicted dehydrogenase, NAD-dependent
2265835	A	G						Intergenic retion b/w b2172 and b4403
2317006	T	G	2315049	2317850	S->I	282	AGC->ATC	rcsC(b2218)	RcsC-P (his)
2317760	T	G	2315049	2317850	E->X	31	GAA->TAA	rcsC(b2218)	RcsC-P (his)
2346405	T	C	2345406	2346536	P->S	334	CCG->TCG	nrdB(b2235)	ribonucleoside-diphosphate reductase [multifunctional]
2369225	T	C	2368930	2370582	T->I	99	ACC->ATC	arnT(b2257)	4-amino-4-deoxy-L-arabinose (L-Ara4N) transferase
2407384	C	T	2406884	2407483	L->L	167	CTT->CTC	yfbR(b2291)	dCMP phosphohydrolase
2493661	A	G						Intergenic retion b/w b2377 and b4403
2642763	A	C	2642455	2642886	L->M	42	CTG->ATG	ndk(b2518)	nucleoside diphosphate kinase
2646280	A	C	2645348	2650309	L->M	1344	CTG->ATG	yfhM(b2520)	alpha-macroglobulin
2659863	A	C	2659665	2660153	G->G	97	GGC->GGA	iscR(b2531)	IscR transcriptional dual regulator
2674717	A	C	2673849	2674847	A->E	44	GCG->GAG	yphD(b2546)	YphD/YphE/YphF ABC transporter
2677547	T	C	2677486	2680767	A->V	1074	GCT->GTT	yphG(b2549)	conserved protein
2689601	T	C						Intergenic retion b/w b4441 and b4403
2698365	A	C	2698081	2698399				ryfB(b4607)	RyfB small RNA
2793418	A	C	2792275	2793675	Q->K	382	CAG->AAG	gabP(b2663)	GabP APC transporter
2813312	T	G	2812905	2814461	G->C	384	GGT->TGT	gshA(b2688)	gamma-glutamate-cysteine ligase
2815192	A	G	2814959	2815525	E->K	112	GAA->AAA	yqaB(b2690)	fructose-1-phosphatase
2838874	A	G	2837546	2839003	A->A	443	GCG->GCA	ascF(b2715)	EIIAsc
2884311	T	G	2882575	2885241	V->L	311	GTA->TTA	cas3(b2761)	predicted fused HD nuclease and DEAD box helicase
2944206	T	G	2944103	2945200	G->V	332	GGG->GTG	mltA(b2813)	membrane-bound lytic murein transglycosylase A
2954335	T	G	2954018	2956906	V->L	858	GTA->TTA	ptrA(b2821)	protease III
2961325	T	G	2961175	2961738	P->P	138	CCG->CCT	ppdB(b2825)	conserved protein
2998741	C	A	2998367	3000625	L->F	125	TTA->TTC	xdhA(b2866)	xanthine dehydrogenase subunit with putative molybdenum cofactor-binding domain
3008747	T	C	3008050	3009435	A->V	233	GCC->GTC	hyuA(b2873)	phenylhydantoinase monomer
3079841	T	C						Intergenic retion b/w b2935 and b4403
3081582	A	C	3080899	3081819	R->S	80	CGT->AGT	speB(b2937)	agmatinase
3120946	T	G	3119656	3121827	M->I	294	ATG->ATT	glcB(b2976)	malate synthase G
3194954	G	T	3194823	3197663	Y->D	904	TAC->GAC	glnE(b3053)	glutamine synthetase adenylyltransferase [multifunctional]
3247560	A	G	3247397	3247702	G->D	55	GGT->GAT	yqjD(b3098)	conserved protein
3268450	T	G	3268238	3268614				rnpB(b3123)	RnpB RNA, catalytic subunit of RNAse P
3270085	T	G	3269889	3270779	G->V	232	GGC->GTC	garR(b3125)	tartronate semialdehyde reductase
3398533	T	C	3398066	3399109	R->C	193	CGT->TGT	mreB(b3251)	longitudinal peptidoglycan synthesis/chromosome segregation-directing complex
3470439	T	G	3469422	3471536	M->I	366	ATG->ATT	fusA(b3340)	elongation factor G
3559735	T	G	3559520	3559846	V->L	38	GTG->TTG	glpE(b3425)	thiosulfate sulfurtransferase
3593827	A	C	3593500	3594426	N->K	200	AAC->AAA	livH(b3457)	leucine ABC transporter
3596881	T	G	3596578	3597681	L->L	267	CTG->CTT	livJ(b3460)	branched chain amino acids ABC transporter
3629066	T	G	3628991	3630613	W->C	516	TGG->TGT	yhiJ(b3488)	predicted protein
3666982	T	G	3665814	3667211	G->V	77	GGC->GTC	yhjA(b3518)	predicted cytochrome C peroxidase
3667735	T	C	3667615	3669264	P->S	41	CCC->TCC	treF(b3519)	cytoplasmic trehalase
3667992	T	C	3667615	3669264	D->D	126	GAC->GAT	treF(b3519)	cytoplasmic trehalase
3670541	T	C	3670365	3671336	R->R	59	CGC->CGT	yhjC(b3521)	predicted DNA-binding transcriptional regulator
3691633	T	G	3690641	3693259	A->S	543	GCG->TCG	bcsA(b3533)	cellulose synthase, catalytic subunit
3702564	T	G	3701882	3702784	G->V	74	GGC->GTC	dppC(b3542)	dipeptide ABC transporter
3844413	T	G	3843799	3845190	V->L	260	GTG->TTG	uhpT(b3666)	UhpT-hexose phosphate MFS transporter
3863480	T	G	3862635	3864296	V->L	273	GTG->TTG	yidE(b3685)	predicted transporter
3869932	T	G	3869873	3871021	A->S	364	GCC->TCC	dgoD(b4478)	D-galactonate dehydratase
3929113	T	G	3927620	3929116	A->S	2	GCT->TCT	ravA(b3746)	regulatory ATPase
3929793	T	C	3929339	3931207	T->I	152	ACT->ATT	kup(b3747)	Kup potassium transporter
3937143	A	G	3936250	3937242	E->E	298	GAG->GAA	rbsR(b3753)	RbsR transcriptional repressor
3939235	T	G	3938658	3939350	G->V	39	GGT->GTT	yieP(b3755)	predicted transcriptional regulator
3942083	C	T	3941727	3944630				rrlC(b3758)	rrlC 23S ribosomal RNA
3957957	T	C						Intergenic retion b/w b3775 and b4403
3960596	T	C	3958700	3960721	L->L	633	CTG->TTG	rep(b3778)	rep helicase, a single-stranded DNA dependent ATPase
3965880	T	C						Intergenic retion b/w b3783 and b4403
3967879	T	C	3967054	3968100	P->S	276	CCG->TCG	wzzE(b3785)	Enterobacterial Common Antigen (ECA) polysaccharide chain length modulation protein
3983471	T	G	3982375	3984030	G->V	187	GGA->GTA	aslA(b3801)	arylsulfatase
3989705	T	C	3989176	3991722	T->I	177	ACC->ATC	cyaA(b3806)	adenylate cyclase
4170114	T	G	4170080	4171108	G->V	12	GGC->GTC	murB(b3972)	UDP-N-acetylenolpyruvoylglucosamine reductase
4181405	A	G	4179268	4183296	G->D	713	GGT->GAT	rpoB(b3987)	RNA polymerase, beta subunit
4189268	T	G	4188758	4189891	T->T	208	ACG->ACT	thiH(b3990)	tyrosine lyase
4196545	T	C	4195739	4196803	L->L	269	CTC->CTT	hemE(b3997)	uroporphyrinogen decarboxylase
4243621	T	G	4243252	4244442	P->P	274	CCG->CCT	malE(b4034)	maltose ABC transporter
4274595	T	C	4273494	4275080	H->Y	368	CAT->TAT	yjcC(b4061)	predicted c-di-GMP-specific phosphodiesterase
4284467	T	G	4283436	4285394	V->L	310	GTG->TTG	acs(b4069)	acetyl-CoA synthetase (AMP-forming)
4305667	T	G	4304893	4305822	M->I	52	ATG->ATT	alsK(b4084)	D-allose kinase
4321566	T	G	4321359	4322375	A->A	270	GCG->GCT	phnD(b4105)	PhnC/PhnD/PhnE alkylphosphonate ABC transporter
4330751	T	G	4330204	4331295	R->L	182	CGG->CTG	basS(b4112)	BasS-P (his)
4337185	T	G	4336277	4338544	A->S	454	GCG->TCG	adiA(b4117)	Adi
4348211	T	G	4348054	4349685	G->V	492	GGT->GTT	dcuS(b4125)	DcuS-P (his349)
4348518	T	G	4348054	4349685	G->C	390	GGT->TGT	dcuS(b4125)	DcuS-P (his349)
4353998	T	G	4352977	4354434	G->V	146	GGC->GTC	yjdL(b4130)	YjdL peptide transporter
4458665	T	G	4458545	4460683	V->V	673	GTG->GTT	nrdD(b4238)	ribonucleoside-triphosphate reductase
4602739	A	C	4602237	4602860	A->E	168	GCA->GAA	bglJ(b4366)	BglJ transcriptional regulator

## Sheet: PM1
Position_in_reference	bp_change	Original bp	Gene position		AA change	AA position	Codon change	Gene	Protein
481454	A	C	480478	483627	P->Q	725	CCG->CAG	acrB(b0462)	AcrB RND-type permease
3991495	A	G	3989176	3991722	G->S	774	GGC->AGC	cyaA(b3806)	adenylate cyclase
4602739	A	C	4602237	4602860	A->E	168	GCA->GAA	bglJ(b4366)	BglJ transcriptional regulator
3973161	A	G	3972619	3973164	R->R	181	AGG->AGA	rffC(b3790)	dTDP-fucosamine acetyltransferase
3901776	A	C	3901743	3903620	S->R	615	AGC->AGA	bglF(b3722)	EIIBgl
3902873	A	C	3901743	3903620	L->I	250	CTA->ATA	bglF(b3722)	EIIBgl
3924312	A	C	3924035	3924478	T->N	56	ACC->AAC	mioC(b3742)	flavoprotein involved in biotin synthesis
3995833	A	G	3995206	3995922	E->K	210	GAA->AAA	yigB(b3812)	FMN phosphatase
2815192	A	G	2814959	2815525	E->K	112	GAA->AAA	yqaB(b2690)	fructose-1-phosphatase
2793418	A	C	2792275	2793675	Q->K	382	CAG->AAG	gabP(b2663)	GabP APC transporter
3771033	A	G	3770304	3772217	G->S	244	GGC->AGC	mtlA(b3599)	mannitol PTS permease
2857177	A	G	2855115	2857676	S->N	688	AGT->AAT	mutS(b2733)	MutHLS complex, methyl-directed mismatch repair
1542046	A	G	1540696	1542084	L->L	13	TTG->TTA	narU(b1469)	NarU MFS nitrate/nitrite antiporter
562015	A	G	561565	562542	E->K	151	GAG->AAG	sfmH(b0533)	predicted fimbrial-like adhesin protein
3506556	A	C	3505734	3506612	L->L	19	CTC->CTA	php(b3379)	predicted hydrolase
3960080	A	G	3958700	3960721	A->T	461	GCA->ACA	rep(b3778)	rep helicase, a single-stranded DNA dependent ATPase
4180156	A	G	4179268	4183296	V->I	297	GTT->ATT	rpoB(b3987)	RNA polymerase, beta subunit
3422259	A	G	3421902	3424805				rrlD(b3275)	rrlD 23S ribosomal RNA
3965899	A	G						Intergenic retion b/w b3783 and b4403
4040045	A	G						Intergenic retion b/w b3857 and b4403
4129477	C	T	4127858	4130290	Y->Y	540	TAT->TAC	metL(b3940)	aspartate kinase / homoserine dehydrogenase
1591596	C	A	1590689	1592089	D->A	165	GAC->GCC	ydeU(b1509)	conserved protein
1404587	C	A	1404587	1405819	X->Y	411	TAA->TAC	ydaM(b1341)	diguanylate cyclase, transcriptional modulator
3040209	C	T	3039335	3040315	V->A	292	GTA->GCA	ygfZ(b2898)	folate-binding protein
2963717	C	A	2963184	2964059	I->L	115	ATC->CTC	lgt(b2828)	phosphatidylglycerol-prolipoprotein diacylglyceryl transferase, a major membrane phospholipid
3867803	C	T	3867400	3868464	V->A	135	GTC->GCC	cbrA(b3690)	predicted oxidoreductase with FAD/NAD(P)-binding domain
3019217	C	T	3018562	3019341	V->A	219	GTC->GCC	ygfM(b2880)	predicted oxidoreductase, possible component of selenate reductase
842310	G	A	841555	842481	S->S	252	TCA->TCG	rlmF(b0807)	23S rRNA m (6)A1618 methyltransferase
1217085	G	A	1216551	1218074	T->A	179	ACG->GCG	ycgG(b1168)	conserved inner membrane protein
4370856	G	A	4370832	4371185	I->V	9	ATT->GTT	yjeI(b4144)	conserved protein
547694	G	A	547581	547841	E->E	38	GAA->GAG	ylbE_1(b4507)	Interrupted-Genes
1616787	G	T	1616267	1616932	V->G	49	GTG->GGG	marC(b1529)	predicted transporter
1779978	G	A	1779419	1780708	E->G	187	GAG->GGG	ydiS(b1699)	putative flavoprotein
4503035	G	A	4502081	4503298	T->A	319	ACA->GCA	yjhB(b4279)	YjhB MFS transporter
698610	G	A						Intergenic retion b/w b0674 and b4403
1143621	G	A						Intergenic retion b/w b1084 and b4403
472723	T	C	472190	473476	H->H	178	CAC->CAT	amtB(b0451)	ammonium Amt transporter
4125412	T	G	4125309	4125917	G->V	169	GGC->GTC	yiiX(b3937)	conserved hypothetical protein of the NlpC/P60 peptidase superfamily
4159868	T	C	4159794	4160153	F->F	25	TTC->TTT	yijD(b3964)	conserved inner membrane protein
2677547	T	C	2677486	2680767	A->V	1074	GCT->GTT	yphG(b2549)	conserved protein
1196725	T	G	1196090	1196755	G->X	11	GGA->TGA	ymfD(b1137)	e14 prophage, predicted SAM-dependent methyltransferase
4120988	T	G	4120403	4121362	M->I	125	ATG->ATT	ftsN(b3933)	essential cell division protein FtsN
4086651	T	G	4086130	4087878	V->L	410	GTA->TTA	frvR(b3897)	FrvR predicted transcriptional regulator
2931025	T	G	2929887	2931038	R->I	5	AGA->ATA	fucO(b2799)	L-1,2-propanediol oxidoreductase monomer
4161711	T	C	4161662	4163506	S->F	17	TCC->TTC	btuB(b3966)	outer membrane receptor for transport of vitamin B12, E colicins, and bacteriophage BF23
2681156	T	C	2680885	2682078	T->I	91	ACC->ATC	yphH(b2550)	predicted DNA-binding transcriptional regulator, NAGC-like
560734	T	C	558920	561523	R->R	605	CGC->CGT	sfmD(b0532)	predicted outer membrane export usher protein
1066252	T	G	1066087	1066314	S->S	21	TCG->TCT	yccJ(b1003)	predicted protein
263322	T	C	263250	263471	L->L	50	CTC->CTT	ykfH(b4504)	predicted protein
3898366	T	G	3897431	3898627	D->Y	88	GAC->TAC	yieL(b3719)	predicted xylanase
2344140	T	C	2342887	2345172	D->D	418	GAC->GAT	nrdA(b2234)	ribonucleoside-diphosphate reductase [multifunctional]
1486255	T	C						Intergenic retion b/w b1414 and b4403
122003	T	C						Intergenic retion b/w b0112 and b4403
3957957	T	C						Intergenic retion b/w b3775 and b4403

## Sheet: PM2
Position_in_reference	bp_change	Original bp	Gene position		AA change	AA position	Codon change	Gene	Protein
122003	T	C						Intergenic retion b/w b0112 and b4403
165595	G	A	164730	167264	N->S	289	AAC->AGC	mrcB(b0149)	penicillin-binding protein 1B
195029	T	C	194903	195664	H->Y	43	CAT->TAT	ispU(b0174)	subunit of undecaprenyl diphosphate synthase
263322	T	C	263250	263471	L->L	50	CTC->CTT	ykfH(b4504)	predicted protein
472723	T	C	472190	473476	H->H	178	CAC->CAT	amtB(b0451)	ammonium Amt transporter
481454	A	C	480478	483627	P->Q	725	CCG->CAG	acrB(b0462)	AcrB RND-type permease
540020	C	T	539789	541090	W->R	78	TGG->CGG	ybbY(b0513)	predicted uracil/xanthine transporter
547694	G	A	547581	547841	E->E	38	GAA->GAG	ylbE_1(b4507)	Interrupted-Genes
560734	T	C	558920	561523	R->R	605	CGC->CGT	sfmD(b0532)	predicted outer membrane export usher protein
562015	A	G	561565	562542	E->K	151	GAG->AAG	sfmH(b0533)	predicted fimbrial-like adhesin protein
698610	G	A						Intergenic retion b/w b0674 and b4403
842310	G	A	841555	842481	S->S	252	TCA->TCG	rlmF(b0807)	23S rRNA m (6)A1618 methyltransferase
1066252	T	G	1066087	1066314	S->S	21	TCG->TCT	yccJ(b1003)	predicted protein
1143621	G	A						Intergenic retion b/w b1084 and b4403
1196725	T	G	1196090	1196755	G->X	11	GGA->TGA	ymfD(b1137)	e14 prophage, predicted SAM-dependent methyltransferase
1200535	A	C	1200292	1200603	H->Q	23	CAC->CAA	ymfH(b1142)	e14 prophage, predicted protein
1217085	G	A	1216551	1218074	T->A	179	ACG->GCG	ycgG(b1168)	conserved inner membrane protein
1270722	T	G	1269972	1271072	G->G	117	GGG->GGT	chaA(b1216)	ChaA sodium/proton transporter
1396815	C	A	1396798	1397550	T->P	246	ACG->CCG	fnr(b1334)	FNR transcriptional dual regulator
1404587	C	A	1404587	1405819	X->Y	411	TAA->TAC	ydaM(b1341)	diguanylate cyclase, transcriptional modulator
1432844	T	C						Intergenic retion b/w b1375 and b4403
1486255	T	C						Intergenic retion b/w b1414 and b4403
1542046	A	G	1540696	1542084	L->L	13	TTG->TTA	narU(b1469)	NarU MFS nitrate/nitrite antiporter
1587725	C	A	1586877	1588025	T->P	101	ACG->CCG	ydeT(b1505)	predicted protein
1591596	C	A	1590689	1592089	D->A	165	GAC->GCC	ydeU(b1509)	conserved protein
1616787	G	T	1616267	1616932	V->G	49	GTG->GGG	marC(b1529)	predicted transporter
1796480	C	A	1795983	1796966	T->P	163	ACC->CCC	pheS(b1714)	phenylalanyl-tRNA synthetase alpha-chain
1923084	C	T						Intergenic retion b/w b1841 and b4403
1934905	A	G	1934676	1935545	G->D	77	GGC->GAC	yebK(b1853)	predicted DNA-binding transcriptional regulator
2084444	C	A	2083728	2085086	T->P	215	ACC->CCC	yeeF(b2014)	YeeF amino acid APC transporter
2294950	C	A	2294384	2295046	T->P	33	ACC->CCC	ccmB(b2200)	CcmABCDE protoheme IX ABC transporter
2344140	T	C	2342887	2345172	D->D	418	GAC->GAT	nrdA(b2234)	ribonucleoside-diphosphate reductase [multifunctional]
2456173	C	A	2455037	2457181	I->L	337	ATT->CTT	fadJ(b2341)	FadJ monomer
2677547	T	C	2677486	2680767	A->V	1074	GCT->GTT	yphG(b2549)	conserved protein
2681156	T	C	2680885	2682078	T->I	91	ACC->ATC	yphH(b2550)	predicted DNA-binding transcriptional regulator, NAGC-like
2793418	A	C	2792275	2793675	Q->K	382	CAG->AAG	gabP(b2663)	GabP APC transporter
2815192	A	G	2814959	2815525	E->K	112	GAA->AAA	yqaB(b2690)	fructose-1-phosphatase
2816625	C	A	2816575	2816667				serV(b2695)	tRNA (serV)
2857177	A	G	2855115	2857676	S->N	688	AGT->AAT	mutS(b2733)	MutHLS complex, methyl-directed mismatch repair
2931025	T	G	2929887	2931038	R->I	5	AGA->ATA	fucO(b2799)	L-1,2-propanediol oxidoreductase monomer
2963717	C	A	2963184	2964059	I->L	115	ATC->CTC	lgt(b2828)	phosphatidylglycerol-prolipoprotein diacylglyceryl transferase, a major membrane phospholipid
3019217	C	T	3018562	3019341	V->A	219	GTC->GCC	ygfM(b2880)	predicted oxidoreductase, possible component of selenate reductase
3040209	C	T	3039335	3040315	V->A	292	GTA->GCA	ygfZ(b2898)	folate-binding protein
3212890	T	C	3211069	3212910	R->C	608	CGT->TGT	rpoD(b3067)	RNA polymerase, sigma 70 (sigma D) factor
3307586	A	C	3307055	3309190	G->G	535	GGC->GGA	pnp(b3164)	polynucleotide phosphorylase monomer
3490458	A	C						Intergenic retion b/w b3363 and b4403
3506556	A	C	3505734	3506612	L->L	19	CTC->CTA	php(b3379)	predicted hydrolase
3769840	A	G						Intergenic retion b/w b3598 and b4403
3771033	A	G	3770304	3772217	G->S	244	GGC->AGC	mtlA(b3599)	mannitol PTS permease
3867803	C	T	3867400	3868464	V->A	135	GTC->GCC	cbrA(b3690)	predicted oxidoreductase with FAD/NAD(P)-binding domain
3898366	T	G	3897431	3898627	D->Y	88	GAC->TAC	yieL(b3719)	predicted xylanase
3901776	A	C	3901743	3903620	S->R	615	AGC->AGA	bglF(b3722)	EIIBgl
3902873	A	C	3901743	3903620	L->I	250	CTA->ATA	bglF(b3722)	EIIBgl
3924312	A	C	3924035	3924478	T->N	56	ACC->AAC	mioC(b3742)	flavoprotein involved in biotin synthesis
3957957	T	C						Intergenic retion b/w b3775 and b4403
3960080	A	G	3958700	3960721	A->T	461	GCA->ACA	rep(b3778)	rep helicase, a single-stranded DNA dependent ATPase
3965899	A	G						Intergenic retion b/w b3783 and b4403
3973161	A	G	3972619	3973164	R->R	181	AGG->AGA	rffC(b3790)	dTDP-fucosamine acetyltransferase
3991495	A	G	3989176	3991722	G->S	774	GGC->AGC	cyaA(b3806)	adenylate cyclase
3995833	A	G	3995206	3995922	E->K	210	GAA->AAA	yigB(b3812)	FMN phosphatase
4040045	A	G						Intergenic retion b/w b3857 and b4403
4086651	T	G	4086130	4087878	V->L	410	GTA->TTA	frvR(b3897)	FrvR predicted transcriptional regulator
4120988	T	G	4120403	4121362	M->I	125	ATG->ATT	ftsN(b3933)	essential cell division protein FtsN
4125412	T	G	4125309	4125917	G->V	169	GGC->GTC	yiiX(b3937)	conserved hypothetical protein of the NlpC/P60 peptidase superfamily
4129477	C	T	4127858	4130290	Y->Y	540	TAT->TAC	metL(b3940)	aspartate kinase / homoserine dehydrogenase
4159868	T	C	4159794	4160153	F->F	25	TTC->TTT	yijD(b3964)	conserved inner membrane protein
4161711	T	C	4161662	4163506	S->F	17	TCC->TTC	btuB(b3966)	outer membrane receptor for transport of vitamin B12, E colicins, and bacteriophage BF23
4180156	A	G	4179268	4183296	V->I	297	GTT->ATT	rpoB(b3987)	RNA polymerase, beta subunit
4370856	G	A	4370832	4371185	I->V	9	ATT->GTT	yjeI(b4144)	conserved protein
4503035	G	A	4502081	4503298	T->A	319	ACA->GCA	yjhB(b4279)	YjhB MFS transporter
4602739	A	C	4602237	4602860	A->E	168	GCA->GAA	bglJ(b4366)	BglJ transcriptional regulator

## Sheet: PM3
Position_in_reference	bp_change	Original bp	Gene position		AA change	AA position	Codon change	Gene	Protein
68749	G	A	68348	70048	T->A	434	ACC->GCC	araB(b0063)	L-ribulokinase monomer
88149	G	T	88028	89032	V->G	41	GTG->GGG	fruR(b0080)	FruR transcriptional dual regulator
121491	A	C	120178	121551	Q->K	21	CAG->AAG	aroP(b0112)	AroP phenylalanine/tyrosine/tryptophan APC transporter
121496	G	A	120178	121551	H->R	19	CAT->CGT	aroP(b0112)	AroP phenylalanine/tyrosine/tryptophan APC transporter
158627	T	G	157729	159126				pcnB(b0143)	poly(A) polymerase I
158628	G	A	157729	159126				pcnB(b0143)	poly(A) polymerase I
172419	T	C	171462	173444	L->L	320	CTG->TTG	fhuB(b0153)	ferrichrome uptake system
172422	G	T	171462	173444	W->G	321	TGG->GGG	fhuB(b0153)	ferrichrome uptake system
283086	G	T	282425	284392	L->R	221	CTG->CGG	yagF(b0269)	CP4-6 prophage, predicted dehydratase
283215	G	C	282425	284392	A->G	264	GCG->GGG	yagF(b0269)	CP4-6 prophage, predicted dehydratase
299904	T	C	297960	300158	N->N	85	AAC->AAT	yagR(b0284)	aldehyde ferredoxin oxidoreductase: molybdenum cofactor-binding subunit
299907	C	T	297960	300158	S->S	84	AGT->AGC	yagR(b0284)	aldehyde ferredoxin oxidoreductase: molybdenum cofactor-binding subunit
338605	A	G	337549	338967	D->N	353	GAT->AAT	yahG(b0321)	conserved protein
481454	A	C	480478	483627	P->Q	725	CCG->CAG	acrB(b0462)	AcrB RND-type permease
533518	G	A	533140	534921	S->G	127	AGC->GGC	gcl(b0507)	glyoxylate carboligase
533524	T	A	533140	534921	M->L	129	ATG->TTG	gcl(b0507)	glyoxylate carboligase
547694	G	A	547581	547841	E->E	38	GAA->GAG	ylbE_1(b4507)	Interrupted-Genes
729959	C	A	728806	732999	D->A	385	GAC->GCC	rhsC(b0700)	RhsC protein in rhs element
742853	G	C	742816	743472	A->G	13	GCG->GGG	ybgJ(b0711)	putative carboxylase
742855	T	G	742816	743472	V->L	14	GTA->TTA	ybgJ(b0711)	putative carboxylase
742856	A	T	742816	743472	V->E	14	GTA->GAA	ybgJ(b0711)	putative carboxylase
742857	G	A	742816	743472	V->V	14	GTA->GTG	ybgJ(b0711)	putative carboxylase
800133	C	G	799982	801034	G->A	51	GGC->GCC	ybhH(b0769)	conserved protein
800134	G	C	799982	801034	G->G	51	GGC->GGG	ybhH(b0769)	conserved protein
972918	G	T	972760	973545	G->G	53	GGT->GGG	smtA(b0921)	predicted S-adenosylmethionine-dependent methyltransferase
972921	G	A	972760	973545	G->G	54	GGA->GGG	smtA(b0921)	predicted S-adenosylmethionine-dependent methyltransferase
993127	C	T	992500	993267	G->G	47	GGT->GGC	ssuB(b0933)	aliphatic sulfonate ABC transporter
1129240	G	A	1129058	1129351	S->G	38	AGC->GGC	flgM(b1071)	anti-sigma factor for FliA (sigma 28)
1151170	C	G	1151162	1152403	K->N	3	AAG->AAC	fabF(b1095)	KASII
1151171	G	C	1151162	1152403	R->G	4	CGT->GGT	fabF(b1095)	KASII
1236787	G	A						Intergenic retion b/w b1188 and b4403
1293857	G	T	1293649	1294239	L->R	128	CTA->CGA	ychG_2(b1239)	Pseudo-Genes
1293858	C	C	1293649	1294239	L->L	128	CTA->CTA	ychG_2(b1239)	Pseudo-Genes
1293860	A	G	1293649	1294239	W->X	127	TGG->TAG	ychG_2(b1239)	Pseudo-Genes
1293861	G	T	1293649	1294239	W->G	127	TGG->GGG	ychG_2(b1239)	Pseudo-Genes
1293862	T	C	1293649	1294239	H->H	126	CAC->CAT	ychG_2(b1239)	Pseudo-Genes
1293863	G	A	1293649	1294239	H->R	126	CAC->CGC	ychG_2(b1239)	Pseudo-Genes
1314435	G	T						Intergenic retion b/w b1259 and b4403
1479795	T	C	1478933	1480225	S->F	288	TCT->TTT	ynbD(b1411)	predicted phosphatase, inner membrane protein
1485164	G	T						Intergenic retion b/w b1413 and b4403
1502629	G	T	1501681	1502889	W->G	317	TGG->GGG	ydcM(b1432)	predicted transposase
1502631	C	G	1501681	1502889	W->C	317	TGG->TGC	ydcM(b1432)	predicted transposase
1502632	G	C	1501681	1502889	R->G	318	CGT->GGT	ydcM(b1432)	predicted transposase
1502633	T	G	1501681	1502889	R->L	318	CGT->CTT	ydcM(b1432)	predicted transposase
1502634	G	T	1501681	1502889	R->R	318	CGT->CGG	ydcM(b1432)	predicted transposase
1502636	C	G	1501681	1502889	G->A	319	GGC->GCC	ydcM(b1432)	predicted transposase
1502637	G	C	1501681	1502889	G->G	319	GGC->GGG	ydcM(b1432)	predicted transposase
1526145	G	A	1525914	1527962	S->G	78	AGC->GGC	rhsE(b1456)	Pseudo-Genes
1542046	A	G	1540696	1542084	L->L	13	TTG->TTA	narU(b1469)	NarU MFS nitrate/nitrite antiporter
1913181	G	A	1912860	1913558	A->A	126	GCA->GCG	proQ(b1831)	predicted structural transport element
1976516	A	T						Intergenic retion b/w b1892 and b4403
1976518	C	A						Intergenic retion b/w b1892 and b4403
1976519	A	C						Intergenic retion b/w b1892 and b4403
1976520	T	A						Intergenic retion b/w b1892 and b4403
1976521	A	T						Intergenic retion b/w b1892 and b4403
1976524	T	A						Intergenic retion b/w b1892 and b4403
1976525	G	T						Intergenic retion b/w b1892 and b4403
1977279	G	A						Intergenic retion b/w b1894 and b4403
1977280	T	G						Intergenic retion b/w b1894 and b4403
1977282	G	T						Intergenic retion b/w b1894 and b4403
1977284	C	G						Intergenic retion b/w b1894 and b4403
1977285	A	C						Intergenic retion b/w b1894 and b4403
1977286	G	A						Intergenic retion b/w b1894 and b4403
1977287	C	G						Intergenic retion b/w b1894 and b4403
1977288	A	C						Intergenic retion b/w b1894 and b4403
1977289	T	A						Intergenic retion b/w b1894 and b4403
1977290	C	T						Intergenic retion b/w b1894 and b4403
1977291	A	C						Intergenic retion b/w b1894 and b4403
1977292	C	A						Intergenic retion b/w b1894 and b4403
2027798	G	T	2027563	2028483	L->R	79	CTG->CGG	yedA(b1959)	putative transmembrane subunit
2027800	C	G	2027563	2028483	A->P	80	GCT->CCT	yedA(b1959)	putative transmembrane subunit
2027801	T	C	2027563	2028483	A->V	80	GCT->GTT	yedA(b1959)	putative transmembrane subunit
2027802	G	T	2027563	2028483	A->A	80	GCT->GCG	yedA(b1959)	putative transmembrane subunit
2027803	T	G	2027563	2028483	V->F	81	GTC->TTC	yedA(b1959)	putative transmembrane subunit
2027804	C	T	2027563	2028483	V->A	81	GTC->GCC	yedA(b1959)	putative transmembrane subunit
2027805	G	C	2027563	2028483	V->V	81	GTC->GTG	yedA(b1959)	putative transmembrane subunit
2220665	G	C	2220207	2221922	G->G	153	GGC->GGG	dld(b2133)	D-lactate dehydrogenase
2230943	G	T	2230900	2231619	L->W	15	TTG->TGG	sanA(b2144)	vancomycin sensitivity
2300710	C	T	2298289	2300775	G->G	22	GGT->GGC	napA(b2206)	large subunit of periplasmic nitrate reductase, molybdoprotein
2326979	A	C	2326170	2327819	P->T	281	CCC->ACC	yfaQ(b2226)	predicted protein
2382866	C	T	2382017	2383744	G->G	293	GGT->GGC	yfbK(b2270)	putative lipoprotein
2487393	A	C	2487264	2488208	F->L	272	TTC->TTA	yfdV(b2372)	YfdV AEC Transporter
2518315	G	A	2517279	2518694	H->R	127	CAC->CGC	gltX(b2400)	glutamyl-tRNA synthetase
2677547	T	C	2677486	2680767	A->V	1074	GCT->GTT	yphG(b2549)	conserved protein
2793418	A	C	2792275	2793675	Q->K	382	CAG->AAG	gabP(b2663)	GabP APC transporter
2815192	A	G	2814959	2815525	E->K	112	GAA->AAA	yqaB(b2690)	fructose-1-phosphatase
2926139	G	C						Intergenic retion b/w b2795 and b4403
2930575	A	C	2929887	2931038	T->N	155	ACT->AAT	fucO(b2799)	L-1,2-propanediol oxidoreductase monomer
3299752	A	T	3299507	3300502	D->E	82	GAT->GAA	yhbU(b3158)	predicted peptidase (collagenase-like)
3422246	G	A	3421902	3424805				rrlD(b3275)	rrlD 23S ribosomal RNA
3422250	A	C	3421902	3424805				rrlD(b3275)	rrlD 23S ribosomal RNA
3422252	C	T	3421902	3424805				rrlD(b3275)	rrlD 23S ribosomal RNA
3422253	A	G	3421902	3424805				rrlD(b3275)	rrlD 23S ribosomal RNA
3422254	G	T	3421902	3424805				rrlD(b3275)	rrlD 23S ribosomal RNA
3508089	A	G	3507835	3508998	A->T	304	GCG->ACG	yhfX(b3381)	predicted amino acid racemase
3671105	A	C	3670365	3671336	N->K	247	AAC->AAA	yhjC(b3521)	predicted DNA-binding transcriptional regulator
3671108	A	T	3670365	3671336	S->R	248	AGT->AGA	yhjC(b3521)	predicted DNA-binding transcriptional regulator
3671109	G	A	3670365	3671336	S->G	249	AGC->GGC	yhjC(b3521)	predicted DNA-binding transcriptional regulator
3671222	T	C	3670365	3671336	Y->Y	286	TAC->TAT	yhjC(b3521)	predicted DNA-binding transcriptional regulator
3688640	C	T	3688291	3690630	V->A	664	GTG->GCG	bcsB(b3532)	cellulose biosynthesis protein
3689807	T	G	3688291	3690630	R->L	275	CGC->CTC	bcsB(b3532)	cellulose biosynthesis protein
3852765	G	T	3851945	3853129	M->R	274	ATG->AGG	emrD(b3673)	EmrD multidrug MFS transporter
3873387	A	G						Intergenic retion b/w b4479 and b4403
3940056	G	A	3939831	3941372				rrsC(b3756)	rrsC 16S ribosomal RNA
3949280	A	G	3948583	3949566	G->E	233	GGG->GAG	ilvG_1(b3767)	Interrupted-Genes
3957957	T	C						Intergenic retion b/w b3775 and b4403
3960107	A	G	3958700	3960721	E->K	470	GAG->AAG	rep(b3778)	rep helicase, a single-stranded DNA dependent ATPase
4014832	A	G	4014454	4015215	E->K	127	GAA->AAA	udp(b3831)	uridine phosphorylase
4036751	G	T	4035542	4038446				rrlA(b3854)	23S ribosomal RNA (rrlA)
4072505	G	C	4071762	4072658	G->G	248	GGC->GGG	yihV(b3883)	predicted sugar kinase
4072506	C	G	4071762	4072658	A->P	249	GCT->CCT	yihV(b3883)	predicted sugar kinase
4072507	T	C	4071762	4072658	A->V	249	GCT->GTT	yihV(b3883)	predicted sugar kinase
4179933	T	C	4179268	4183296	D->D	222	GAC->GAT	rpoB(b3987)	RNA polymerase, beta subunit
4181638	T	C	4179268	4183296	L->F	791	CTC->TTC	rpoB(b3987)	RNA polymerase, beta subunit
4187510	C	G	4183373	4187596	A->P	1380	GCT->CCT	rpoC(b3988)	RNA polymerase, beta' subunit
4187511	T	C	4183373	4187596	A->V	1380	GCT->GTT	rpoC(b3988)	RNA polymerase, beta' subunit
4187512	G	T	4183373	4187596	A->A	1380	GCT->GCG	rpoC(b3988)	RNA polymerase, beta' subunit
4187513	C	G	4183373	4187596	A->P	1381	GCA->CCA	rpoC(b3988)	RNA polymerase, beta' subunit
4187514	A	C	4183373	4187596	A->E	1381	GCA->GAA	rpoC(b3988)	RNA polymerase, beta' subunit
4187515	C	A	4183373	4187596	A->A	1381	GCA->GCC	rpoC(b3988)	RNA polymerase, beta' subunit
4187517	G	C	4183373	4187596	P->R	1382	CCG->CGG	rpoC(b3988)	RNA polymerase, beta' subunit
4187518	C	G	4183373	4187596	P->P	1382	CCG->CCC	rpoC(b3988)	RNA polymerase, beta' subunit
4187519	A	C	4183373	4187596	Q->K	1383	CAG->AAG	rpoC(b3988)	RNA polymerase, beta' subunit
4187520	G	A	4183373	4187596	Q->R	1383	CAG->CGG	rpoC(b3988)	RNA polymerase, beta' subunit
4187522	T	G	4183373	4187596	V->L	1384	GTG->TTG	rpoC(b3988)	RNA polymerase, beta' subunit
4187523	G	T	4183373	4187596	V->G	1384	GTG->GGG	rpoC(b3988)	RNA polymerase, beta' subunit
4187524	A	G	4183373	4187596	V->V	1384	GTG->GTA	rpoC(b3988)	RNA polymerase, beta' subunit
4187525	C	A	4183373	4187596	T->P	1385	ACT->CCT	rpoC(b3988)	RNA polymerase, beta' subunit
4187526	T	C	4183373	4187596	T->I	1385	ACT->ATT	rpoC(b3988)	RNA polymerase, beta' subunit
4187532	G	A	4183373	4187596	E->G	1387	GAA->GGA	rpoC(b3988)	RNA polymerase, beta' subunit
4187533	T	A	4183373	4187596	E->D	1387	GAA->GAT	rpoC(b3988)	RNA polymerase, beta' subunit
4187538	T	C	4183373	4187596	A->V	1389	GCA->GTA	rpoC(b3988)	RNA polymerase, beta' subunit
4211777	T	G	4211703	4212146	V->F	124	GTT->TTT	yjaB(b4012)	predicted acetyltransferase
4248600	T	C						Intergenic retion b/w b4037 and b4403
4255731	T	C	4255138	4255746	N->N	198	AAC->AAT	lexA(b4043)	LexA transcriptional repressor
4268009	G	C	4267437	4268150	G->G	191	GGC->GGG	aphA(b4055)	acid phosphatase/phosphotransferase monomer
4270421	T	G	4269072	4271894	A->S	492	GCA->TCA	uvrA(b4058)	excision nuclease subunit A
4277481	G	C	4276502	4277851	T->R	327	ACG->AGG	yjcD(b4064)	predicted permease
4277487	G	C	4276502	4277851	A->G	329	GCG->GGG	yjcD(b4064)	predicted permease
4294387	T	G						Intergenic retion b/w b4077 and b4403
4294388	C	T						Intergenic retion b/w b4077 and b4403
4294389	G	C						Intergenic retion b/w b4077 and b4403
4294391	A	G						Intergenic retion b/w b4077 and b4403
4294392	T	A						Intergenic retion b/w b4077 and b4403
4294393	A	T						Intergenic retion b/w b4077 and b4403
4294398	G	C						Intergenic retion b/w b4077 and b4403
4294399	T	G						Intergenic retion b/w b4077 and b4403
4308310	T	G	4307471	4309003	V->L	232	GTG->TTG	alsA(b4087)	D-allose ABC transporter
4549474	T	C						Intergenic retion b/w b4321 and b4403
4569092	C	A	4568185	4569597	D->A	169	GAT->GCT	yjiR(b4340)	putative regulator
4602739	A	C	4602237	4602860	A->E	168	GCA->GAA	bglJ(b4366)	BglJ transcriptional regulator
4626004	T	C	4625338	4626570	P->S	223	CCT->TCT	nadR(b4390)	bifunctional NadR transcriptional repressor and NMN adenylyltransferase
